# Supplementary material for: Brassica napus Mediator Subunit16 Induces BnMED25- and BnWRKY33-Activated Defense Signaling to Confer Sclerotinia sclerotiorum Resistance
Source: Front Plant Sci. 2021 Aug 19;12:663536. doi: 10.3389/fpls.2021.663536 (PMC8417128; doi:10.3389/fpls.2021.663536)
Supplement: Supplementary file 1 [file Data_Sheet_1.XLSX]

## Sheet: Supplementary Dataset 1
	Supplementary Dataset 1. Genes differentially expressed in BnMED16(OE) compared with WT
	Description	Gene ID	log2(BnMED16-OE/WT)	WT FPKM	MED16 FPKM	Qvalue(WT-vs-MED16)	Pvalue(WT-vs-MED16)	Kegg Orthology	Nr	GO		TFs	PRG
Mediator	MED16	BnaA09g20140D	5.26037	2.27	86.66	0	0	K04712//sphingolipid 4-desaturase/C4-monooxygenase [EC:1.14.19.17 1.14.18.5]+ko00600//Sphingolipid metabolism+ko01100//Metabolic pathways	XP_013711532.1|2.3e-141|PREDICTED: mediator of RNA polymerase II transcription subunit 16-like [Brassica napus]	GO:0032101//regulation of response to external stimulus;GO:0010468//regulation of gene expression;GO:0019219//regulation of nucleobase-containing compound metabolic process;GO:0070297//regulation of phosphorelay signal transduction system;GO:0043902//positive regulation of multi-organism process;GO:0010962//regulation of glucan biosynthetic process;GO:0019222//regulation of metabolic process;GO:0…
	MED16	BnaCnng69220D	2.98737	15.795	125.71	0	0		CDY70651.1|5.9e-115|BnaCnng69220D, partial [Brassica napus]	GO:0010556//regulation of macromolecule biosynthetic process;GO:0045089//positive regulation of innate immune response;GO:0051128//regulation of cellular component organization;GO:0048586//regulation of long-day photoperiodism, flowering;GO:0048583//regulation of response to stimulus;GO:0009889//regulation of biosynthetic process;GO:0045088//regulation of innate immune response;GO:0051239//regula…
	MED25	BnaA08g19480D	1.03843	6.145	12.475	5.11847e-08	4.04352e-08	K15168//mediator of RNA polymerase II transcription subunit 25;K15168//mediator of RNA polymerase II transcription subunit 25
	MED25	BnaA09g28640D	3.75809	0.02	0.27	0.000254923	0.000290862	K15168//mediator of RNA polymerase II transcription subunit 25
	MED25	BnaC05g20570D	1.01583	2.955	5.815	6.39238e-06	6.08118e-06	K15168//mediator of RNA polymerase II transcription subunit 25
	MED28	BnaA09g33240D	1.03843	6.145	12.475	5.11847e-08	4.04352e-08	K15141//mediator of RNA polymerase II transcription subunit 28	XP_009115983.1|9.6e-84|PREDICTED: mediator of RNA polymerase II transcription subunit 28 [Brassica rapa]	GO:0065007//biological regulation;GO:0051252//regulation of RNA metabolic process;GO:0031326//regulation of cellular biosynthetic process;GO:0051239//regulation of multicellular organismal process;GO:2000112//regulation of cellular macromolecule biosynthetic process;GO:1900055//regulation of leaf senescence;GO:0050794//regulation of cellular process;GO:0050789//regulation of biological process;GO…
	MED10	BnaC05g20140D	1.17182	55.005	122.64	0	0	K15151//mediator of RNA polymerase II transcription subunit 10;K03283//heat shock 70kDa protein 1/2/6/8+ko03040//Spliceosome+ko04144//Endocytosis+ko04141//Protein processing in endoplasmic reticulum;K03283//heat shock 70kDa protein 1/2/6/8+ko03040//Spliceosome+ko04144//Endocytosis+ko04141//Protein processing in endoplasmic reticulum;K03283//heat shock 70kDa protein 1/2/6/8+ko03040//Spliceosome+ko…	XP_013596717.1|1.3e-19|PREDICTED: protein UXT homolog [Brassica oleracea var. oleracea]	GO:0019222//regulation of metabolic process;GO:0010556//regulation of macromolecule biosynthetic process;GO:0009607//response to biotic stimulus;GO:0051171//regulation of nitrogen compound metabolic process;GO:0050896//response to stimulus;GO:0046686//response to cadmium ion;GO:0009617//response to bacterium;GO:0048580//regulation of post-embryonic development;GO:0050794//regulation of cellular p…			heat shock cognate protein 70-1 (best arabidopsis hit)
	MED10	BnaC07g12340D	-1.02352	37.99	18.72	1.35806e-35	3.52767e-36	K15151//mediator of RNA polymerase II transcription subunit 10	CDY20567.1|2.5e-134|BnaC07g12340D [Brassica napus]
	MED7	BnaC02g03270D	1.01583	2.955	5.815	6.39238e-06	6.08118e-06	K15148//mediator of RNA polymerase II transcription subunit 7	CDY44350.1|1.8e-120|BnaC02g03270D [Brassica napus]	GO:0008152//metabolic process;GO:0044237//cellular metabolic process;GO:0097659//nucleic acid-templated transcription;GO:0071704//organic substance metabolic process;GO:0018130//heterocycle biosynthetic process;GO:1901362//organic cyclic compound biosynthetic process;GO:0034645//cellular macromolecule biosynthetic process;GO:0019438//aromatic compound biosynthetic process;GO:1901576//organic subs…
	MED7	BnaA10g26710D	-2.03725	27	6.585	4.20989e-82	4.84866e-83	K15148//mediator of RNA polymerase II transcription subunit 7;K15148//mediator of RNA polymerase II transcription subunit 7	NP_001288979.1|1.0e-91|mediator of RNA polymerase II transcription subunit 7a [Brassica rapa]	GO:0010467//gene expression;GO:0009058//biosynthetic process;GO:0018130//heterocycle biosynthetic process;GO:0044237//cellular metabolic process;GO:0044238//primary metabolic process;GO:0043170//macromolecule metabolic process;GO:0044271//cellular nitrogen compound biosynthetic process;GO:1901362//organic cyclic compound biosynthetic process;GO:0034654//nucleobase-containing compound biosynthetic…
	MED31	BnaA10g15290D	-1.08082	11.77	6.24	3.27264e-14	1.77042e-14	K15153//mediator of RNA polymerase II transcription subunit 31;K15153//mediator of RNA polymerase II transcription subunit 31	XP_013665913.1|6.9e-111|PREDICTED: mediator of RNA polymerase II transcription subunit 31 [Brassica napus]	GO:2001141//regulation of RNA biosynthetic process;GO:0009059//macromolecule biosynthetic process;GO:0051252//regulation of RNA metabolic process;GO:0009889//regulation of biosynthetic process;GO:0065007//biological regulation;GO:0046483//heterocycle metabolic process;GO:2000112//regulation of cellular macromolecule biosynthetic process;GO:0050794//regulation of cellular process;GO:0044238//prima…
	MED22B	BnaA06g11020D	-1.30126	4.71	3.195	1.19953e-16	5.77064e-17	K15139//mediator of RNA polymerase II transcription subunit 22;K08286//protein-serine/threonine kinase [EC:2.7.11.-];K08286//protein-serine/threonine kinase [EC:2.7.11.-];K08286//protein-serine/threonine kinase [EC:2.7.11.-]	CDY35092.1|1.5e-82|BnaA06g11020D [Brassica napus]
	MED18	BnaC04g34750D	-4.66421	0.61	0	0.000254315	0.000290138	K15135//mediator of RNA polymerase II transcription subunit 18	XP_013634121.1|1.9e-117|PREDICTED: mediator of RNA polymerase II transcription subunit 18 [Brassica oleracea var. oleracea]	GO:0048367//shoot system development;GO:0031324//negative regulation of cellular metabolic process;GO:0033993//response to lipid;GO:0061458//reproductive system development;GO:0001101//response to acid chemical;GO:0051252//regulation of RNA metabolic process;GO:0048437//floral organ development;GO:0048583//regulation of response to stimulus;GO:0010219//regulation of vernalization response;GO:0006…
Calcium and ion transporting	CDPK6	BnaC08g21070D	1.96564	0.255	0.96	4.65945e-09	3.40551e-09	K00924//kinase [EC:2.7.1.-];K00924//kinase [EC:2.7.1.-]	XP_013714173.1|0.0e+00|PREDICTED: CDPK-related kinase 6-like [Brassica napus]
	CDPK1	BnaA03g19330D	-1.26585	9.235	3.845	4.90364e-31	1.43524e-31	K00924//kinase [EC:2.7.1.-]	NP_181647.1|1.1e-307|CDPK-related kinase 1 [Arabidopsis thaliana]	GO:0044267//cellular protein metabolic process;GO:0051716//cellular response to stimulus;GO:0010033//response to organic substance;GO:0006807//nitrogen compound metabolic process;GO:0018105//peptidyl-serine phosphorylation;GO:0010286//heat acclimation;GO:0023052//signaling;GO:0033993//response to lipid;GO:0044260//cellular macromolecule metabolic process;GO:0050794//regulation of cellular process…
	CDPK1	BnaA04g23720D	-1.66674	12.89	3.81	2.44065e-72	3.22647e-73	K00924//kinase [EC:2.7.1.-];K00924//kinase [EC:2.7.1.-];K00924//kinase [EC:2.7.1.-]	XP_018514126.1|1.8e-215|PREDICTED: CDPK-related kinase 1-like [Brassica rapa]	GO:0050789//regulation of biological process;GO:0006464//cellular protein modification process;GO:0044237//cellular metabolic process;GO:0009737//response to abscisic acid;GO:0044267//cellular protein metabolic process;GO:0071495//cellular response to endogenous stimulus;GO:0009725//response to hormone;GO:0023052//signaling;GO:0006793//phosphorus metabolic process;GO:0051716//cellular response to…
	CDPK7	BnaC03g23150D	-1.50628	9.065	3.185	2.78895e-39	6.60813e-40	K00924//kinase [EC:2.7.1.-]	XP_013742208.1|1.5e-283|PREDICTED: CDPK-related kinase 7-like [Brassica napus]	GO:0071944//cell periphery;GO:0016020//membrane;GO:0005886//plasma membrane;GO:0044464//cell part;GO:0005623//cell;GO:1901265//nucleoside phosphate binding;GO:0008144//drug binding;GO:0030554//adenyl nucleotide binding;GO:0043168//anion binding;GO:1901363//heterocyclic compound binding;GO:0140096//catalytic activity, acting on a protein;GO:0097159//organic cyclic compound binding;GO:0016740//tran…
	CP1	BnaC09g02710D	2.31818	12.555	62.4	5.56647e-109	4.71154e-110	K02183//calmodulin+ko04016//MAPK signaling pathway - plant+ko04626//Plant-pathogen interaction+ko04070//Phosphatidylinositol signaling system	XP_013608871.1|4.7e-86|PREDICTED: calmodulin [Brassica oleracea var. oleracea]	GO:0042538//hyperosmotic salinity response;GO:0006972//hyperosmotic response;GO:0050896//response to stimulus;GO:0009651//response to salt stress;GO:0006970//response to osmotic stress;GO:0006950//response to stress;GO:0009628//response to abiotic stimulus;GO:0005829//cytosol;GO:0044464//cell part;GO:0044424//intracellular part;GO:0044444//cytoplasmic part;GO:0005623//cell;GO:0005737//cytoplasm;G…
	CP1	BnaA09g03360D	1.74398	27.625	93.4	6.15749e-112	5.06907e-113	K02183//calmodulin+ko04016//MAPK signaling pathway - plant+ko04626//Plant-pathogen interaction+ko04070//Phosphatidylinositol signaling system	CDY49602.1|1.6e-86|BnaA09g03360D [Brassica napus]	GO:0050896//response to stimulus;GO:0006950//response to stress;GO:0006970//response to osmotic stress;GO:0042538//hyperosmotic salinity response;GO:0009651//response to salt stress;GO:0009628//response to abiotic stimulus;GO:0006972//hyperosmotic response;GO:0044424//intracellular part;GO:0044444//cytoplasmic part;GO:0005737//cytoplasm;GO:0005623//cell;GO:0005622//intracellular;GO:0005829//cytos…
	CAM1	BnaUnng00010D	1.32056	1.845	4.685	4.03648e-13	2.30221e-13	K02183//calmodulin+ko04016//MAPK signaling pathway - plant+ko04626//Plant-pathogen interaction+ko04070//Phosphatidylinositol signaling system;K02183//calmodulin+ko04016//MAPK signaling pathway - plant+ko04626//Plant-pathogen interaction+ko04070//Phosphatidylinositol signaling system	CDY27651.1|1.1e-79|BnaUnng00010D [Brassica napus]	GO:0009628//response to abiotic stimulus;GO:0009612//response to mechanical stimulus;GO:0050896//response to stimulus;GO:0009605//response to external stimulus;GO:0005623//cell;GO:0005737//cytoplasm;GO:0043231//intracellular membrane-bounded organelle;GO:0005622//intracellular;GO:0043229//intracellular organelle;GO:0043226//organelle;GO:0005886//plasma membrane;GO:0044424//intracellular part;GO:0…
	CAM5	BnaA04g15550D	1.09528	22.715	48.31	3.73695e-34	1.007e-34	K02183//calmodulin+ko04016//MAPK signaling pathway - plant+ko04626//Plant-pathogen interaction+ko04070//Phosphatidylinositol signaling system	XP_009140755.1|1.9e-96|PREDICTED: calmodulin-7-like [Brassica rapa]	GO:0005509//calcium ion binding;GO:0005488//binding;GO:0043167//ion binding;GO:0046872//metal ion binding;GO:0043169//cation binding;
	CAM5	BnaA03g08250D	1.08828	20.015	42.08	5.86071e-24	2.12453e-24	K02183//calmodulin+ko04016//MAPK signaling pathway - plant+ko04626//Plant-pathogen interaction+ko04070//Phosphatidylinositol signaling system	XP_013631799.1|5.2e-79|PREDICTED: calmodulin-like [Brassica oleracea var. oleracea]	GO:0005488//binding;GO:0043169//cation binding;GO:0005509//calcium ion binding;GO:0043167//ion binding;GO:0046872//metal ion binding;
	CAM12	BnaA03g38380D	1.27218	4.3	10.18	6.02616e-27	1.98438e-27	K02183//calmodulin+ko04016//MAPK signaling pathway - plant+ko04626//Plant-pathogen interaction+ko04070//Phosphatidylinositol signaling system	XP_009136215.1|2.6e-251|PREDICTED: calmodulin-like protein 12 [Brassica rapa]	GO:0007154//cell communication;GO:0051716//cellular response to stimulus;GO:0065007//biological regulation;GO:0023052//signaling;GO:0050794//regulation of cellular process;GO:0050789//regulation of biological process;GO:0007165//signal transduction;GO:0050896//response to stimulus;GO:0009987//cellular process;GO:0043169//cation binding;GO:0046872//metal ion binding;GO:0005488//binding;GO:0005509/…
	CAM	BnaC09g13550D	1.32549	3.74	9.37	5.02956e-20	2.10885e-20	K02183//calmodulin+ko04016//MAPK signaling pathway - plant+ko04626//Plant-pathogen interaction+ko04070//Phosphatidylinositol signaling system;K02183//calmodulin+ko04016//MAPK signaling pathway - plant+ko04626//Plant-pathogen interaction+ko04070//Phosphatidylinositol signaling system	CDY19548.1|2.4e-137|BnaC09g13550D [Brassica napus]				RR4F743TF RR4(PB) Raphanus raphanistrum subsp. landra cDNA 5', mRNA sequence
	CAM	BnaA04g11180D	-1.54617	9.75	3.43	7.48582e-97	7.17374e-98	K02183//calmodulin+ko04016//MAPK signaling pathway - plant+ko04626//Plant-pathogen interaction+ko04070//Phosphatidylinositol signaling system;K19613//leucine-rich repeat protein SHOC2;K02183//calmodulin+ko04016//MAPK signaling pathway - plant+ko04626//Plant-pathogen interaction+ko04070//Phosphatidylinositol signaling system;K19613//leucine-rich repeat protein SHOC2	CDY39735.1|0.0e+00|BnaA04g11180D [Brassica napus]
	CAM	BnaC05g19150D	-2.95016	1.025	0.135	2.48272e-05	2.51574e-05	K02183//calmodulin+ko04016//MAPK signaling pathway - plant+ko04626//Plant-pathogen interaction+ko04070//Phosphatidylinositol signaling system;K22038//volume-regulated anion channel	CDY14658.1|1.2e-130|BnaC05g19150D [Brassica napus]				Brassica rapa subsp. pekinensis isolate BrTNL17 disease resistance protein gene, complete cds.
	CML45	BnaC06g12520D	2.25011	1.04	4.935	7.4623e-12	4.5612e-12	K02183//calmodulin+ko04016//MAPK signaling pathway - plant+ko04626//Plant-pathogen interaction+ko04070//Phosphatidylinositol signaling system	XP_013588517.1|4.1e-108|PREDICTED: probable calcium-binding protein CML45 [Brassica oleracea var. oleracea]	GO:0005488//binding;GO:0043169//cation binding;GO:0043167//ion binding;GO:0046872//metal ion binding;GO:0005509//calcium ion binding;
	CML30	BnaA02g29610D	-1.64404	30.085	5.74	1.13642e-60	1.77844e-61	K02183//calmodulin+ko04016//MAPK signaling pathway - plant+ko04626//Plant-pathogen interaction+ko04070//Phosphatidylinositol signaling system;K02183//calmodulin+ko04016//MAPK signaling pathway - plant+ko04626//Plant-pathogen interaction+ko04070//Phosphatidylinositol signaling system	XP_013666614.1|6.1e-101|PREDICTED: probable calcium-binding protein CML30 [Brassica napus]	GO:0016020//membrane;GO:0044425//membrane part;GO:0016021//integral component of membrane;GO:0031224//intrinsic component of membrane;GO:0005509//calcium ion binding;GO:0046872//metal ion binding;GO:0043169//cation binding;GO:0043167//ion binding;GO:0005488//binding;
	CML31	BnaC07g25470D	-2.48857	33.875	6.19	1.27263e-80	1.49523e-81	K02183//calmodulin+ko04016//MAPK signaling pathway - plant+ko04626//Plant-pathogen interaction+ko04070//Phosphatidylinositol signaling system	XP_013593004.1|1.2e-99|PREDICTED: probable calcium-binding protein CML30 [Brassica oleracea var. oleracea]	GO:0031224//intrinsic component of membrane;GO:0044425//membrane part;GO:0016021//integral component of membrane;GO:0016020//membrane;GO:0046872//metal ion binding;GO:0043167//ion binding;GO:0043169//cation binding;GO:0005509//calcium ion binding;GO:0005488//binding;
O2- synthetases	RbohB	BnaC08g42780D	1.48005	1	2.745	6.35682e-13	3.66194e-13	K13447//respiratory burst oxidase [EC:1.6.3.- 1.11.1.-]+ko04016//MAPK signaling pathway - plant+ko04626//Plant-pathogen interaction	XP_006417613.1|0.0e+00|hypothetical protein EUTSA_v10006793mg [Eutrema salsugineum]	GO:0044425//membrane part;GO:0031224//intrinsic component of membrane;GO:0016020//membrane;GO:0016021//integral component of membrane;GO:0005509//calcium ion binding;GO:0005488//binding;GO:0003824//catalytic activity;GO:0043169//cation binding;GO:0016651//oxidoreductase activity, acting on NAD(P)H;GO:0004601//peroxidase activity;GO:0016491//oxidoreductase activity;GO:0050664//oxidoreductase activ…
	RbohD	BnaC07g26270D	-1.09083	29.315	13.875	2.21948e-126	1.56993e-127	K13447//respiratory burst oxidase [EC:1.6.3.- 1.11.1.-]+ko04016//MAPK signaling pathway - plant+ko04626//Plant-pathogen interaction	XP_013644255.1|0.0e+00|PREDICTED: respiratory burst oxidase homolog protein D [Brassica napus]	GO:0016021//integral component of membrane;GO:0031224//intrinsic component of membrane;GO:0016020//membrane;GO:0044425//membrane part;GO:0046872//metal ion binding;GO:0043167//ion binding;GO:0004601//peroxidase activity;GO:0016684//oxidoreductase activity, acting on peroxide as acceptor;GO:0003824//catalytic activity;GO:0016209//antioxidant activity;GO:0016651//oxidoreductase activity, acting on …
	RbohD	BnaA06g30520D	-1.83885	14.925	4.21	1.48099e-141	9.2565e-143	K13447//respiratory burst oxidase [EC:1.6.3.- 1.11.1.-]+ko04016//MAPK signaling pathway - plant+ko04626//Plant-pathogen interaction	XP_009151593.1|0.0e+00|PREDICTED: respiratory burst oxidase homolog protein D [Brassica rapa]	GO:0016021//integral component of membrane;GO:0016020//membrane;GO:0044425//membrane part;GO:0031224//intrinsic component of membrane;GO:0003824//catalytic activity;GO:0016491//oxidoreductase activity;GO:0004601//peroxidase activity;GO:0016684//oxidoreductase activity, acting on peroxide as acceptor;GO:0043167//ion binding;GO:0043169//cation binding;GO:0005509//calcium ion binding;GO:0016209//ant…
	RbohD	BnaAnng07990D	-2.44691	44.175	8.295	0	0	K13447//respiratory burst oxidase [EC:1.6.3.- 1.11.1.-]+ko04016//MAPK signaling pathway - plant+ko04626//Plant-pathogen interaction	CDY45918.1|0.0e+00|BnaAnng07990D [Brassica napus]
H2O2 synthetases	FSD2	BnaA03g13310D	2.56523	0.975	5.715	2.81632e-25	9.78384e-26	K04564//superoxide dismutase, Fe-Mn family [EC:1.15.1.1]+ko04146//Peroxisome	CDY38848.1|1.2e-175|BnaA03g13310D [Brassica napus]	GO:0009411//response to UV;GO:0009416//response to light stimulus;GO:0009628//response to abiotic stimulus;GO:0009314//response to radiation;GO:0050896//response to stimulus;GO:0043228//non-membrane-bounded organelle;GO:0044434//chloroplast part;GO:0044464//cell part;GO:0005623//cell;GO:0009532//plastid stroma;GO:0005737//cytoplasm;GO:0009570//chloroplast stroma;GO:0043231//intracellular membrane…
	FSD2	BnaC03g16120D	2.12563	3.445	15.025	2.55192e-51	4.71565e-52	K04564//superoxide dismutase, Fe-Mn family [EC:1.15.1.1]+ko04146//Peroxisome;K04564//superoxide dismutase, Fe-Mn family [EC:1.15.1.1]+ko04146//Peroxisome	XP_013629500.1|1.6e-175|PREDICTED: superoxide dismutase [Fe] 2, chloroplastic isoform X1 [Brassica oleracea var. oleracea]	GO:0009314//response to radiation;GO:0050896//response to stimulus;GO:0009628//response to abiotic stimulus;GO:0009416//response to light stimulus;GO:0009411//response to UV;GO:0044464//cell part;GO:0043229//intracellular organelle;GO:0043231//intracellular membrane-bounded organelle;GO:0044422//organelle part;GO:0044446//intracellular organelle part;GO:0009507//chloroplast;GO:0043232//intracellu…
	FSD1	BnaC07g39340D	1.32685	102.62	253.96	0	0	K04564//superoxide dismutase, Fe-Mn family [EC:1.15.1.1]+ko04146//Peroxisome;K04564//superoxide dismutase, Fe-Mn family [EC:1.15.1.1]+ko04146//Peroxisome	XP_013707537.1|4.7e-121|PREDICTED: superoxide dismutase [Fe] 1, chloroplastic-like [Brassica napus]	GO:0043167//ion binding;GO:0005488//binding;GO:0016491//oxidoreductase activity;GO:0046872//metal ion binding;GO:0016209//antioxidant activity;GO:0004784//superoxide dismutase activity;GO:0016721//oxidoreductase activity, acting on superoxide radicals as acceptor;GO:0003824//catalytic activity;GO:0043169//cation binding;
	FSD3	BnaC09g04910D	1.30578	2.2	5.33	4.88446e-09	3.57485e-09	K04564//superoxide dismutase, Fe-Mn family [EC:1.15.1.1]+ko04146//Peroxisome	CDY16845.1|6.4e-149|BnaA09g05370D [Brassica napus]	GO:0043167//ion binding;GO:0016209//antioxidant activity;GO:0003824//catalytic activity;GO:0005488//binding;GO:0046872//metal ion binding;GO:0004784//superoxide dismutase activity;GO:0043169//cation binding;GO:0016721//oxidoreductase activity, acting on superoxide radicals as acceptor;GO:0016491//oxidoreductase activity;
	MSD1	BnaA01g31350D	1.17492	99.72	223.01	5.8705e-173	2.92549e-174	K04564//superoxide dismutase, Fe-Mn family [EC:1.15.1.1]+ko04146//Peroxisome	CDY36283.1|1.8e-102|BnaA01g31350D [Brassica napus]	GO:0003824//catalytic activity;GO:0043169//cation binding;GO:0005488//binding;GO:0016491//oxidoreductase activity;GO:0004784//superoxide dismutase activity;GO:0043167//ion binding;GO:0046872//metal ion binding;GO:0016209//antioxidant activity;GO:0016721//oxidoreductase activity, acting on superoxide radicals as acceptor;
	CSD1	BnaC05g06430D	1.89696	12.965	42.81	6.29269e-175	3.10822e-176	K04565//superoxide dismutase, Cu-Zn family [EC:1.15.1.1]+ko04146//Peroxisome;K04565//superoxide dismutase, Cu-Zn family [EC:1.15.1.1]+ko04146//Peroxisome	XP_013638847.1|8.5e-85|PREDICTED: superoxide dismutase [Cu-Zn] 1 [Brassica oleracea var. oleracea]	GO:0043603//cellular amide metabolic process;GO:0044267//cellular protein metabolic process;GO:0043604//amide biosynthetic process;GO:0043043//peptide biosynthetic process;GO:0009059//macromolecule biosynthetic process;GO:0006518//peptide metabolic process;GO:0009058//biosynthetic process;GO:0034641//cellular nitrogen compound metabolic process;GO:0019538//protein metabolic process;GO:1901566//or…
	CSD1	BnaA06g05150D	1.52562	19.63	65.01	1.08512e-102	9.76566e-104	K04565//superoxide dismutase, Cu-Zn family [EC:1.15.1.1]+ko04146//Peroxisome;K04565//superoxide dismutase, Cu-Zn family [EC:1.15.1.1]+ko04146//Peroxisome	XP_009148138.1|1.9e-84|PREDICTED: superoxide dismutase [Cu-Zn] 1 [Brassica rapa]	GO:0016491//oxidoreductase activity;GO:0043169//cation binding;GO:0046872//metal ion binding;GO:0005488//binding;GO:0016721//oxidoreductase activity, acting on superoxide radicals as acceptor;GO:0016209//antioxidant activity;GO:0004784//superoxide dismutase activity;GO:0003824//catalytic activity;GO:0043167//ion binding;
	CSD1	BnaA09g48720D	1.21615	17.24	36.78	1.66886e-60	2.62101e-61	K04565//superoxide dismutase, Cu-Zn family [EC:1.15.1.1]+ko04146//Peroxisome;K04565//superoxide dismutase, Cu-Zn family [EC:1.15.1.1]+ko04146//Peroxisome	XP_009118346.1|3.2e-84|PREDICTED: superoxide dismutase [Cu-Zn] [Brassica rapa]	GO:0035690//cellular response to drug;GO:0010039//response to iron ion;GO:0071248//cellular response to metal ion;GO:0071457//cellular response to ozone;GO:0009889//regulation of biosynthetic process;GO:0051246//regulation of protein metabolic process;GO:0009607//response to biotic stimulus;GO:0010033//response to organic substance;GO:0048519//negative regulation of biological process;GO:0071472/…
	CSD	BGI_novel_G000970	1.46521	0.845	2.305	6.57402e-05	6.98512e-05	K04565//superoxide dismutase, Cu-Zn family [EC:1.15.1.1]+ko04146//Peroxisome		GO:0043207//response to external biotic stimulus;GO:0010038//response to metal ion;GO:0009607//response to biotic stimulus;GO:0009608//response to symbiont;GO:0050896//response to stimulus;GO:0042221//response to chemical;GO:0009605//response to external stimulus;GO:0051704//multi-organism process;GO:0009620//response to fungus;GO:0010035//response to inorganic substance;GO:0009610//response to s…
	CSD3	BnaA10g16720D	-1.42368	22.63	8.455	7.41729e-22	2.89984e-22	K04565//superoxide dismutase, Cu-Zn family [EC:1.15.1.1]+ko04146//Peroxisome	CDY38486.1|4.9e-91|BnaA10g16720D [Brassica napus]	GO:1901701//cellular response to oxygen-containing compound;GO:0071472//cellular response to salt stress;GO:0071484//cellular response to light intensity;GO:0009987//cellular process;GO:0071229//cellular response to acid chemical;GO:0070887//cellular response to chemical stimulus;GO:0009642//response to light intensity;GO:0009628//response to abiotic stimulus;GO:0009314//response to radiation;GO:…
Hydrogen peroxidase	CAT3	BnaA06g14510D	1.67279	48.025	146.905	0	0	K03781//catalase [EC:1.11.1.6]+ko04016//MAPK signaling pathway - plant+ko04146//Peroxisome+ko00380//Tryptophan metabolism+ko01110//Biosynthesis of secondary metabolites+ko01200//Carbon metabolism+ko00630//Glyoxylate and dicarboxylate metabolism;K03781//catalase [EC:1.11.1.6]+ko04016//MAPK signaling pathway - plant+ko04146//Peroxisome+ko00380//Tryptophan metabolism+ko01110//Biosynthesis of seconda…	AAF79625.1|5.2e-293|F5M15.5 [Arabidopsis thaliana]	GO:0008152//metabolic process;GO:0044237//cellular metabolic process;GO:0051186//cofactor metabolic process;GO:0006950//response to stress;GO:0044248//cellular catabolic process;GO:0072593//reactive oxygen species metabolic process;GO:0042737//drug catabolic process;GO:0042743//hydrogen peroxide metabolic process;GO:0042744//hydrogen peroxide catabolic process;GO:0050896//response to stimulus;GO:…
	CAT3	BnaC05g15970D	1.08797	8.995	19.62	1.17369e-85	1.29455e-86	K03781//catalase [EC:1.11.1.6]+ko04016//MAPK signaling pathway - plant+ko04146//Peroxisome+ko00380//Tryptophan metabolism+ko01110//Biosynthesis of secondary metabolites+ko01200//Carbon metabolism+ko00630//Glyoxylate and dicarboxylate metabolism;K03781//catalase [EC:1.11.1.6]+ko04016//MAPK signaling pathway - plant+ko04146//Peroxisome+ko00380//Tryptophan metabolism+ko01110//Biosynthesis of seconda…	AAF79625.1|2.6e-292|F5M15.5 [Arabidopsis thaliana]	GO:0009056//catabolic process;GO:0051186//cofactor metabolic process;GO:0050896//response to stimulus;GO:0072593//reactive oxygen species metabolic process;GO:0051187//cofactor catabolic process;GO:0044248//cellular catabolic process;GO:0042743//hydrogen peroxide metabolic process;GO:0008152//metabolic process;GO:0006979//response to oxidative stress;GO:0006950//response to stress;GO:0042744//hyd…
	CAT3	BnaC08g19360D	-1.15403	773.53	347.28	0	0	K03781//catalase [EC:1.11.1.6]+ko04016//MAPK signaling pathway - plant+ko04146//Peroxisome+ko00380//Tryptophan metabolism+ko01110//Biosynthesis of secondary metabolites+ko01200//Carbon metabolism+ko00630//Glyoxylate and dicarboxylate metabolism;K03781//catalase [EC:1.11.1.6]+ko04016//MAPK signaling pathway - plant+ko04146//Peroxisome+ko00380//Tryptophan metabolism+ko01110//Biosynthesis of seconda…	AAF79625.1|3.0e-293|F5M15.5 [Arabidopsis thaliana]	GO:0051187//cofactor catabolic process;GO:0042743//hydrogen peroxide metabolic process;GO:0044248//cellular catabolic process;GO:0009056//catabolic process;GO:0017144//drug metabolic process;GO:0042737//drug catabolic process;GO:0009987//cellular process;GO:0051186//cofactor metabolic process;GO:0050896//response to stimulus;GO:0072593//reactive oxygen species metabolic process;GO:0044237//cellul…
	CAT3	BnaA08g21730D	-1.51076	859.06	292.65	0	0	K03781//catalase [EC:1.11.1.6]+ko04016//MAPK signaling pathway - plant+ko04146//Peroxisome+ko00380//Tryptophan metabolism+ko01110//Biosynthesis of secondary metabolites+ko01200//Carbon metabolism+ko00630//Glyoxylate and dicarboxylate metabolism;K03781//catalase [EC:1.11.1.6]+ko04016//MAPK signaling pathway - plant+ko04146//Peroxisome+ko00380//Tryptophan metabolism+ko01110//Biosynthesis of seconda…	AAF79625.1|6.1e-294|F5M15.5 [Arabidopsis thaliana]
	CAT2	BnaC03g65530D	-1.29258	44.37	18.615	6.61453e-157	3.69541e-158	K03781//catalase [EC:1.11.1.6]+ko04016//MAPK signaling pathway - plant+ko04146//Peroxisome+ko00380//Tryptophan metabolism+ko01110//Biosynthesis of secondary metabolites+ko01200//Carbon metabolism+ko00630//Glyoxylate and dicarboxylate metabolism;K03781//catalase [EC:1.11.1.6]+ko04016//MAPK signaling pathway - plant+ko04146//Peroxisome+ko00380//Tryptophan metabolism+ko01110//Biosynthesis of seconda…	CDY17510.1|1.0e-290|BnaC03g65530D [Brassica napus]	GO:0050896//response to stimulus;GO:0006950//response to stress;GO:0009987//cellular process;GO:0072593//reactive oxygen species metabolic process;GO:0042744//hydrogen peroxide catabolic process;GO:0042737//drug catabolic process;GO:0051187//cofactor catabolic process;GO:0051186//cofactor metabolic process;GO:0042743//hydrogen peroxide metabolic process;GO:0044237//cellular metabolic process;GO:0…
	CAT2	BnaC07g45360D	-1.32669	32.215	13.21	1.56103e-94	1.53151e-95	K03781//catalase [EC:1.11.1.6]+ko04016//MAPK signaling pathway - plant+ko04146//Peroxisome+ko00380//Tryptophan metabolism+ko01110//Biosynthesis of secondary metabolites+ko01200//Carbon metabolism+ko00630//Glyoxylate and dicarboxylate metabolism	AAF71742.1|2.2e-288|catalase [Raphanus sativus]
	CAT2	BnaAnng11640D	-2.26669	6.195	1.32	2.1664e-41	4.91575e-42	K03781//catalase [EC:1.11.1.6]+ko04016//MAPK signaling pathway - plant+ko04146//Peroxisome+ko00380//Tryptophan metabolism+ko01110//Biosynthesis of secondary metabolites+ko01200//Carbon metabolism+ko00630//Glyoxylate and dicarboxylate metabolism;K03781//catalase [EC:1.11.1.6]+ko04016//MAPK signaling pathway - plant+ko04146//Peroxisome+ko00380//Tryptophan metabolism+ko01110//Biosynthesis of seconda…	AFU90823.1|1.9e-209|catalase, partial [Populus x beijingensis]	GO:0042743//hydrogen peroxide metabolic process;GO:0051187//cofactor catabolic process;GO:0009987//cellular process;GO:0042744//hydrogen peroxide catabolic process;GO:0042737//drug catabolic process;GO:0044248//cellular catabolic process;GO:0009056//catabolic process;GO:0044237//cellular metabolic process;GO:0006950//response to stress;GO:0050896//response to stimulus;GO:0017144//drug metabolic p…
	CAT1	BnaA07g11360D	-1.71034	98.525	30.265	0	0	K03781//catalase [EC:1.11.1.6]+ko04016//MAPK signaling pathway - plant+ko04146//Peroxisome+ko00380//Tryptophan metabolism+ko01110//Biosynthesis of secondary metabolites+ko01200//Carbon metabolism+ko00630//Glyoxylate and dicarboxylate metabolism	KFK44176.1|2.8e-286|hypothetical protein AALP_AA1G224400 [Arabis alpina]
Peroxidase	PRX34	BnaC01g25860D	3.62334	3.385	40.605	8.16852e-280	2.34709e-281	K00430//peroxidase [EC:1.11.1.7]+ko01100//Metabolic pathways+ko01110//Biosynthesis of secondary metabolites+ko00940//Phenylpropanoid biosynthesis	XP_013656048.1|8.1e-200|PREDICTED: peroxidase 34-like [Brassica napus]	GO:0042744//hydrogen peroxide catabolic process;GO:0044237//cellular metabolic process;GO:0050896//response to stimulus;GO:0051186//cofactor metabolic process;GO:0006979//response to oxidative stress;GO:0006950//response to stress;GO:0042743//hydrogen peroxide metabolic process;GO:0017144//drug metabolic process;GO:0072593//reactive oxygen species metabolic process;GO:0008152//metabolic process;G…
	PRX34	BnaA06g16150D	1.47919	28.37	79.125	3.14985e-194	1.36073e-195	K00430//peroxidase [EC:1.11.1.7]+ko01100//Metabolic pathways+ko01110//Biosynthesis of secondary metabolites+ko00940//Phenylpropanoid biosynthesis	XP_009149762.1|2.3e-202|PREDICTED: peroxidase 34-like [Brassica rapa]	GO:0072593//reactive oxygen species metabolic process;GO:0008152//metabolic process;GO:0006979//response to oxidative stress;GO:0009056//catabolic process;GO:0044248//cellular catabolic process;GO:0051186//cofactor metabolic process;GO:0042743//hydrogen peroxide metabolic process;GO:0042744//hydrogen peroxide catabolic process;GO:0017144//drug metabolic process;GO:0044237//cellular metabolic proc…
	PER54	BnaC09g48850D	4.26037	1.23	23.675	1.00798e-183	4.73312e-185	K00430//peroxidase [EC:1.11.1.7]+ko01100//Metabolic pathways+ko01110//Biosynthesis of secondary metabolites+ko00940//Phenylpropanoid biosynthesis	XP_013670854.1|2.2e-200|PREDICTED: peroxidase A2-like [Brassica napus]	GO:0042737//drug catabolic process;GO:0051187//cofactor catabolic process;GO:0044248//cellular catabolic process;GO:0006950//response to stress;GO:0050896//response to stimulus;GO:0051186//cofactor metabolic process;GO:0072593//reactive oxygen species metabolic process;GO:0009987//cellular process;GO:0017144//drug metabolic process;GO:0042744//hydrogen peroxide catabolic process;GO:0008152//metab…
	PER54	BnaA10g24230D	1.38769	3.19	8.405	5.6305e-20	2.36442e-20	K00430//peroxidase [EC:1.11.1.7]+ko01100//Metabolic pathways+ko01110//Biosynthesis of secondary metabolites+ko00940//Phenylpropanoid biosynthesis	XP_009122284.1|1.1e-199|PREDICTED: peroxidase A2 [Brassica rapa]	GO:0042744//hydrogen peroxide catabolic process;GO:0009056//catabolic process;GO:0072593//reactive oxygen species metabolic process;GO:0051186//cofactor metabolic process;GO:0009987//cellular process;GO:0042743//hydrogen peroxide metabolic process;GO:0044248//cellular catabolic process;GO:0008152//metabolic process;GO:0006950//response to stress;GO:0051187//cofactor catabolic process;GO:0006979//…
	PER21	BnaA04g29190D	1.72595	35.895	117.515	0	0	K00430//peroxidase [EC:1.11.1.7]+ko01100//Metabolic pathways+ko01110//Biosynthesis of secondary metabolites+ko00940//Phenylpropanoid biosynthesis	XP_013744764.1|5.5e-190|PREDICTED: peroxidase 21-like [Brassica napus]	GO:0044237//cellular metabolic process;GO:0042744//hydrogen peroxide catabolic process;GO:0051187//cofactor catabolic process;GO:0042743//hydrogen peroxide metabolic process;GO:0042737//drug catabolic process;GO:0009987//cellular process;GO:0051186//cofactor metabolic process;GO:0006950//response to stress;GO:0008152//metabolic process;GO:0072593//reactive oxygen species metabolic process;GO:0009…
	PER21	BnaC03g20530D	1.21648	114.735	267.495	0	0	K00430//peroxidase [EC:1.11.1.7]+ko01100//Metabolic pathways+ko01110//Biosynthesis of secondary metabolites+ko00940//Phenylpropanoid biosynthesis	XP_009133118.1|1.9e-190|PREDICTED: peroxidase 21 isoform X1 [Brassica rapa]	GO:0042737//drug catabolic process;GO:0051187//cofactor catabolic process;GO:0072593//reactive oxygen species metabolic process;GO:0006950//response to stress;GO:0044248//cellular catabolic process;GO:0042744//hydrogen peroxide catabolic process;GO:0051186//cofactor metabolic process;GO:0008152//metabolic process;GO:0009987//cellular process;GO:0050896//response to stimulus;GO:0017144//drug metab…
	SAPX	BnaC09g25210D	1.95136	14.98	56.805	0	0	K00434//L-ascorbate peroxidase [EC:1.11.1.11]+ko00053//Ascorbate and aldarate metabolism+ko00480//Glutathione metabolism;K00434//L-ascorbate peroxidase [EC:1.11.1.11]+ko00053//Ascorbate and aldarate metabolism+ko00480//Glutathione metabolism	CDY36199.1|2.5e-204|BnaAnng04450D [Brassica napus]	GO:0010033//response to organic substance;GO:0009725//response to hormone;GO:0006950//response to stress;GO:0009719//response to endogenous stimulus;GO:0050896//response to stimulus;GO:0042221//response to chemical;GO:0009735//response to cytokinin;GO:0006979//response to oxidative stress;GO:0044435//plastid part;GO:0044424//intracellular part;GO:0044446//intracellular organelle part;GO:0005622//…
	SAPX	BnaAnng04450D	1.8636	26.595	95.56	0	0	K00434//L-ascorbate peroxidase [EC:1.11.1.11]+ko00053//Ascorbate and aldarate metabolism+ko00480//Glutathione metabolism;K00434//L-ascorbate peroxidase [EC:1.11.1.11]+ko00053//Ascorbate and aldarate metabolism+ko00480//Glutathione metabolism	CDY36199.1|7.7e-206|BnaAnng04450D [Brassica napus]	GO:0006950//response to stress;GO:0009719//response to endogenous stimulus;GO:0009735//response to cytokinin;GO:0042221//response to chemical;GO:0050896//response to stimulus;GO:0009725//response to hormone;GO:0010033//response to organic substance;GO:0006979//response to oxidative stress;GO:0044464//cell part;GO:0043231//intracellular membrane-bounded organelle;GO:0009507//chloroplast;GO:0044444…
	APX1	BnaA09g49190D	1.42445	15.585	41.445	1.85831e-91	1.90561e-92	K00434//L-ascorbate peroxidase [EC:1.11.1.11]+ko00053//Ascorbate and aldarate metabolism+ko00480//Glutathione metabolism;K00434//L-ascorbate peroxidase [EC:1.11.1.11]+ko00053//Ascorbate and aldarate metabolism+ko00480//Glutathione metabolism	XP_009118402.1|1.3e-141|PREDICTED: L-ascorbate peroxidase 1, cytosolic [Brassica rapa]
	APX1	BnaC08g43490D	1.01689	13.77	27.675	9.9305e-34	2.70415e-34	K00434//L-ascorbate peroxidase [EC:1.11.1.11]+ko00053//Ascorbate and aldarate metabolism+ko00480//Glutathione metabolism;K00434//L-ascorbate peroxidase [EC:1.11.1.11]+ko00053//Ascorbate and aldarate metabolism+ko00480//Glutathione metabolism	CDY22715.1|1.5e-147|BnaC08g43490D [Brassica napus]	GO:0050896//response to stimulus;GO:0006979//response to oxidative stress;GO:0006950//response to stress;GO:0016684//oxidoreductase activity, acting on peroxide as acceptor;GO:0005488//binding;GO:0016209//antioxidant activity;GO:0046906//tetrapyrrole binding;GO:0016491//oxidoreductase activity;GO:0048037//cofactor binding;GO:0020037//heme binding;GO:0004601//peroxidase activity;GO:1901363//hetero…
	TAPX	BnaC06g38150D	-1.43069	6.58	2.465	1.71251e-21	6.78824e-22	K00434//L-ascorbate peroxidase [EC:1.11.1.11]+ko00053//Ascorbate and aldarate metabolism+ko00480//Glutathione metabolism;K00434//L-ascorbate peroxidase [EC:1.11.1.11]+ko00053//Ascorbate and aldarate metabolism+ko00480//Glutathione metabolism	XP_013591663.1|4.8e-242|PREDICTED: L-ascorbate peroxidase T, chloroplastic [Brassica oleracea var. oleracea]	GO:0009266//response to temperature stimulus;GO:0023052//signaling;GO:0007154//cell communication;GO:0051716//cellular response to stimulus;GO:0006950//response to stress;GO:0009409//response to cold;GO:0006979//response to oxidative stress;GO:0009628//response to abiotic stimulus;GO:0007165//signal transduction;GO:0050794//regulation of cellular process;GO:0010019//chloroplast-nucleus signaling …
	TAPX	BnaC02g13690D	-7.09289	1.265	0	9.74795e-17	4.67195e-17	K00434//L-ascorbate peroxidase [EC:1.11.1.11]+ko00053//Ascorbate and aldarate metabolism+ko00480//Glutathione metabolism;K00434//L-ascorbate peroxidase [EC:1.11.1.11]+ko00053//Ascorbate and aldarate metabolism+ko00480//Glutathione metabolism	CDY41787.1|2.7e-231|BnaC02g13690D [Brassica napus]	GO:0006950//response to stress;GO:0009628//response to abiotic stimulus;GO:0009987//cellular process;GO:0007154//cell communication;GO:0009266//response to temperature stimulus;GO:0010019//chloroplast-nucleus signaling pathway;GO:0009631//cold acclimation;GO:0006979//response to oxidative stress;GO:0050896//response to stimulus;GO:0023052//signaling;GO:0050794//regulation of cellular process;GO:0…
	GPX7	BnaC07g43540D	1.46749	5.47	15.66	2.56188e-46	5.1876e-47	K00432//glutathione peroxidase [EC:1.11.1.9]+ko00590//Arachidonic acid metabolism+ko00480//Glutathione metabolism;K00432//glutathione peroxidase [EC:1.11.1.9]+ko00590//Arachidonic acid metabolism+ko00480//Glutathione metabolism	XP_013593364.1|1.4e-131|PREDICTED: putative glutathione peroxidase 7, chloroplastic [Brassica oleracea var. oleracea]	GO:0009628//response to abiotic stimulus;GO:0080167//response to karrikin;GO:0006979//response to oxidative stress;GO:0006950//response to stress;GO:0050896//response to stimulus;GO:0016209//antioxidant activity;GO:0016684//oxidoreductase activity, acting on peroxide as acceptor;GO:0004601//peroxidase activity;GO:0003824//catalytic activity;GO:0004602//glutathione peroxidase activity;GO:0016491//…
	GPX8	BnaA09g10960D	2.027	0.76	3.075	3.01888e-06	2.78408e-06	K00432//glutathione peroxidase [EC:1.11.1.9]+ko00590//Arachidonic acid metabolism+ko00480//Glutathione metabolism	CDY34354.1|3.2e-93|BnaA09g10960D [Brassica napus]	GO:0006979//response to oxidative stress;GO:0006950//response to stress;GO:0050896//response to stimulus;GO:0044424//intracellular part;GO:0005622//intracellular;GO:0043226//organelle;GO:0005634//nucleus;GO:0044444//cytoplasmic part;GO:0005737//cytoplasm;GO:0044464//cell part;GO:0005623//cell;GO:0043229//intracellular organelle;GO:0005829//cytosol;GO:0043227//membrane-bounded organelle;GO:0043231…
	GPX8	BnaC09g11240D	1.26759	1.695	4.005	0.000133878	0.000147702	K00432//glutathione peroxidase [EC:1.11.1.9]+ko00590//Arachidonic acid metabolism+ko00480//Glutathione metabolism	XP_009112945.1|2.7e-92|PREDICTED: probable glutathione peroxidase 8 [Brassica rapa]	GO:0006950//response to stress;GO:0050896//response to stimulus;GO:0006979//response to oxidative stress;GO:0044424//intracellular part;GO:0005829//cytosol;GO:0043227//membrane-bounded organelle;GO:0043229//intracellular organelle;GO:0044464//cell part;GO:0005622//intracellular;GO:0043231//intracellular membrane-bounded organelle;GO:0043226//organelle;GO:0044444//cytoplasmic part;GO:0005634//nucl…
	GPX3	BnaC03g24130D	1.07687	5.06	11.32	3.84396e-12	2.31115e-12	K00432//glutathione peroxidase [EC:1.11.1.9]+ko00590//Arachidonic acid metabolism+ko00480//Glutathione metabolism;K00432//glutathione peroxidase [EC:1.11.1.9]+ko00590//Arachidonic acid metabolism+ko00480//Glutathione metabolism	XP_013683816.1|2.4e-108|PREDICTED: probable glutathione peroxidase 3, mitochondrial isoform X2 [Brassica napus]	GO:0050896//response to stimulus;GO:0006979//response to oxidative stress;GO:0006950//response to stress;GO:0004601//peroxidase activity;GO:0016491//oxidoreductase activity;GO:0016209//antioxidant activity;GO:0004602//glutathione peroxidase activity;GO:0016684//oxidoreductase activity, acting on peroxide as acceptor;GO:0003824//catalytic activity;
	GPX5	BnaA07g19550D	-1.42447	33.815	12.79	1.53955e-35	4.00713e-36	K00432//glutathione peroxidase [EC:1.11.1.9]+ko00590//Arachidonic acid metabolism+ko00480//Glutathione metabolism	XP_009104412.1|5.0e-97|PREDICTED: probable glutathione peroxidase 5 [Brassica rapa]	GO:0006979//response to oxidative stress;GO:0006950//response to stress;GO:0050896//response to stimulus;GO:0004602//glutathione peroxidase activity;GO:0003824//catalytic activity;GO:0016684//oxidoreductase activity, acting on peroxide as acceptor;GO:0016209//antioxidant activity;GO:0004601//peroxidase activity;GO:0016491//oxidoreductase activity;
	GPX5	BnaC04g20960D	-1.73478	3.855	1.16	6.56678e-07	5.69599e-07	K00432//glutathione peroxidase [EC:1.11.1.9]+ko00590//Arachidonic acid metabolism+ko00480//Glutathione metabolism	XP_013636063.1|7.7e-101|PREDICTED: probable glutathione peroxidase 5 isoform X2 [Brassica oleracea var. oleracea]	GO:0050896//response to stimulus;GO:0006979//response to oxidative stress;GO:0006950//response to stress;GO:0003824//catalytic activity;GO:0004602//glutathione peroxidase activity;GO:0004601//peroxidase activity;GO:0016684//oxidoreductase activity, acting on peroxide as acceptor;GO:0016209//antioxidant activity;GO:0016491//oxidoreductase activity;
	GPX4	BnaA04g29610D	-2.66839	1.26	0.195	0.000284503	0.000326148	K00432//glutathione peroxidase [EC:1.11.1.9]+ko00590//Arachidonic acid metabolism+ko00480//Glutathione metabolism	XP_013732559.1|9.5e-93|PREDICTED: probable glutathione peroxidase 4 [Brassica napus]	GO:0050896//response to stimulus;GO:0006950//response to stress;GO:0006979//response to oxidative stress;GO:0004601//peroxidase activity;GO:0004602//glutathione peroxidase activity;GO:0016684//oxidoreductase activity, acting on peroxide as acceptor;GO:0016209//antioxidant activity;GO:0003824//catalytic activity;GO:0016491//oxidoreductase activity;
	GPX4	BnaCnng04410D	-5.59039	1.405	0	3.99382e-07	3.40118e-07	K00432//glutathione peroxidase [EC:1.11.1.9]+ko00590//Arachidonic acid metabolism+ko00480//Glutathione metabolism	CDY15038.1|2.6e-104|BnaCnng04410D [Brassica napus]	GO:0006950//response to stress;GO:0050896//response to stimulus;GO:0006979//response to oxidative stress;GO:0003824//catalytic activity;GO:0016209//antioxidant activity;GO:0004602//glutathione peroxidase activity;GO:0016491//oxidoreductase activity;GO:0016684//oxidoreductase activity, acting on peroxide as acceptor;GO:0004601//peroxidase activity;
	GPX6	BnaA01g37280D	-6.66364	8.61	0.085	1.1341e-24	4.01915e-25	K00432//glutathione peroxidase [EC:1.11.1.9]+ko00590//Arachidonic acid metabolism+ko00480//Glutathione metabolism	CDY60808.1|5.6e-75|BnaA01g37280D [Brassica napus]	GO:0050896//response to stimulus;GO:0006950//response to stress;GO:0006979//response to oxidative stress;GO:0016209//antioxidant activity;GO:0004601//peroxidase activity;GO:0016684//oxidoreductase activity, acting on peroxide as acceptor;GO:0003824//catalytic activity;GO:0004602//glutathione peroxidase activity;GO:0016491//oxidoreductase activity;
Lignin biosynthesis and regulation	PAL4	BnaA05g28470D	-1.87753	0.495	0.13	5.4572e-05	5.74154e-05	K10775//phenylalanine ammonia-lyase [EC:4.3.1.24]+ko01100//Metabolic pathways+ko01110//Biosynthesis of secondary metabolites+ko00940//Phenylpropanoid biosynthesis+ko00360//Phenylalanine metabolism	XP_013750293.1|0.0e+00|PREDICTED: phenylalanine ammonia-lyase 4 [Brassica napus]	GO:0072330//monocarboxylic acid biosynthetic process;GO:1901606//alpha-amino acid catabolic process;GO:0006807//nitrogen compound metabolic process;GO:0044281//small molecule metabolic process;GO:0044283//small molecule biosynthetic process;GO:1901564//organonitrogen compound metabolic process;GO:0009698//phenylpropanoid metabolic process;GO:0032787//monocarboxylic acid metabolic process;GO:00197…
	C4H	BnaC03g16950D	4.89224	0.025	0.8	9.81712e-11	6.4066e-11	K00487//trans-cinnamate 4-monooxygenase [EC:1.14.14.91]+ko00130//Ubiquinone and other terpenoid-quinone biosynthesis+ko01100//Metabolic pathways+ko01110//Biosynthesis of secondary metabolites+ko00940//Phenylpropanoid biosynthesis+ko00941//Flavonoid biosynthesis+ko00945//Stilbenoid, diarylheptanoid and gingerol biosynthesis+ko00360//Phenylalanine metabolism	XP_013623635.1|2.2e-280|PREDICTED: trans-cinnamate 4-monooxygenase-like [Brassica oleracea var. oleracea]	GO:0046872//metal ion binding;GO:0016491//oxidoreductase activity;GO:0043167//ion binding;GO:0046906//tetrapyrrole binding;GO:0003824//catalytic activity;GO:0043169//cation binding;GO:0046914//transition metal ion binding;GO:0005506//iron ion binding;GO:0005488//binding;GO:0004497//monooxygenase activity;GO:1901363//heterocyclic compound binding;GO:0048037//cofactor binding;GO:0016705//oxidoreduc…
	C4H	BnaA04g17560D	1.36545	9.135	23.45	1.35175e-76	1.67732e-77	K00487//trans-cinnamate 4-monooxygenase [EC:1.14.14.91]+ko00130//Ubiquinone and other terpenoid-quinone biosynthesis+ko01100//Metabolic pathways+ko01110//Biosynthesis of secondary metabolites+ko00940//Phenylpropanoid biosynthesis+ko00941//Flavonoid biosynthesis+ko00945//Stilbenoid, diarylheptanoid and gingerol biosynthesis+ko00360//Phenylalanine metabolism	XP_013631665.1|8.8e-288|PREDICTED: trans-cinnamate 4-monooxygenase-like [Brassica oleracea var. oleracea]	GO:0044283//small molecule biosynthetic process;GO:0080167//response to karrikin;GO:0044249//cellular biosynthetic process;GO:0032502//developmental process;GO:0009808//lignin metabolic process;GO:0051188//cofactor biosynthetic process;GO:0006744//ubiquinone biosynthetic process;GO:1901576//organic substance biosynthetic process;GO:0048856//anatomical structure development;GO:1901663//quinone bio…
	C4H	BnaC04g41120D	1.19469	11.13	25.55	2.40435e-67	3.41581e-68	K00487//trans-cinnamate 4-monooxygenase [EC:1.14.14.91]+ko00130//Ubiquinone and other terpenoid-quinone biosynthesis+ko01100//Metabolic pathways+ko01110//Biosynthesis of secondary metabolites+ko00940//Phenylpropanoid biosynthesis+ko00941//Flavonoid biosynthesis+ko00945//Stilbenoid, diarylheptanoid and gingerol biosynthesis+ko00360//Phenylalanine metabolism	CDY29671.1|6.7e-288|BnaA04g17560D [Brassica napus]
	CCoAOMT1	BnaC03g77170D	1.25694	44.295	103.7	4.12839e-139	2.63147e-140	K00588//caffeoyl-CoA O-methyltransferase [EC:2.1.1.104]+ko01100//Metabolic pathways+ko01110//Biosynthesis of secondary metabolites+ko00940//Phenylpropanoid biosynthesis+ko00941//Flavonoid biosynthesis+ko00945//Stilbenoid, diarylheptanoid and gingerol biosynthesis+ko00360//Phenylalanine metabolism	XP_013621867.1|1.9e-145|PREDICTED: caffeoyl-CoA O-methyltransferase 1-like [Brassica oleracea var. oleracea]	GO:0016741//transferase activity, transferring one-carbon groups;GO:0008168//methyltransferase activity;GO:0008171//O-methyltransferase activity;GO:0016740//transferase activity;GO:0003824//catalytic activity;
	CCoAOMT	BnaC08g09610D	1.07946	2.265	4.705	0.000216073	0.000244515	K00588//caffeoyl-CoA O-methyltransferase [EC:2.1.1.104]+ko01100//Metabolic pathways+ko01110//Biosynthesis of secondary metabolites+ko00940//Phenylpropanoid biosynthesis+ko00941//Flavonoid biosynthesis+ko00945//Stilbenoid, diarylheptanoid and gingerol biosynthesis+ko00360//Phenylalanine metabolism	CDY36886.1|3.0e-91|BnaC08g09610D [Brassica napus]
	CCoAOMT	BnaC01g18300D	-1.41646	1.5	0.565	0.000744967	0.000909237	K00588//caffeoyl-CoA O-methyltransferase [EC:2.1.1.104]+ko01100//Metabolic pathways+ko01110//Biosynthesis of secondary metabolites+ko00940//Phenylpropanoid biosynthesis+ko00941//Flavonoid biosynthesis+ko00945//Stilbenoid, diarylheptanoid and gingerol biosynthesis+ko00360//Phenylalanine metabolism	XP_013698415.1|5.7e-142|PREDICTED: probable caffeoyl-CoA O-methyltransferase At4g26220 isoform X1 [Brassica napus]	GO:0008168//methyltransferase activity;GO:0003824//catalytic activity;GO:0016740//transferase activity;GO:0016741//transferase activity, transferring one-carbon groups;GO:0008171//O-methyltransferase activity;
	CCoAOMT	BnaA01g15410D	-1.38001	1.89	0.74	8.85673e-07	7.77041e-07	K00588//caffeoyl-CoA O-methyltransferase [EC:2.1.1.104]+ko01100//Metabolic pathways+ko01110//Biosynthesis of secondary metabolites+ko00940//Phenylpropanoid biosynthesis+ko00941//Flavonoid biosynthesis+ko00945//Stilbenoid, diarylheptanoid and gingerol biosynthesis+ko00360//Phenylalanine metabolism;K00588//caffeoyl-CoA O-methyltransferase [EC:2.1.1.104]+ko01100//Metabolic pathways+ko01110//Biosynth…	XP_009142090.1|8.3e-137|PREDICTED: probable caffeoyl-CoA O-methyltransferase At4g26220 isoform X2 [Brassica rapa]	GO:0016741//transferase activity, transferring one-carbon groups;GO:0008171//O-methyltransferase activity;GO:0008168//methyltransferase activity;GO:0016740//transferase activity;GO:0003824//catalytic activity;
	CCR1	BnaC05g07030D	1.84161	0.455	1.665	1.62754e-06	1.46337e-06	K09753//cinnamoyl-CoA reductase [EC:1.2.1.44]+ko01100//Metabolic pathways+ko01110//Biosynthesis of secondary metabolites+ko00940//Phenylpropanoid biosynthesis;K09753//cinnamoyl-CoA reductase [EC:1.2.1.44]+ko01100//Metabolic pathways+ko01110//Biosynthesis of secondary metabolites+ko00940//Phenylpropanoid biosynthesis	XP_013708606.1|1.7e-183|PREDICTED: cinnamoyl-CoA reductase 1-like isoform X1 [Brassica napus]	GO:0005488//binding;GO:0003824//catalytic activity;GO:0050662//coenzyme binding;GO:0048037//cofactor binding;
	CCR1	BnaA10g15690D	1.22532	8.39	19.335	6.33297e-34	1.71515e-34	K09753//cinnamoyl-CoA reductase [EC:1.2.1.44]+ko01100//Metabolic pathways+ko01110//Biosynthesis of secondary metabolites+ko00940//Phenylpropanoid biosynthesis	XP_002871885.1|8.0e-173|cinnamoyl-CoA reductase 1 [Arabidopsis lyrata subsp. lyrata]	GO:0048037//cofactor binding;GO:0003824//catalytic activity;GO:0050662//coenzyme binding;GO:0005488//binding;
	CCR2	BnaA07g35280D	-1.10804	2.355	1.1	6.61601e-05	7.03502e-05	K09753//cinnamoyl-CoA reductase [EC:1.2.1.44]+ko01100//Metabolic pathways+ko01110//Biosynthesis of secondary metabolites+ko00940//Phenylpropanoid biosynthesis	XP_013692035.1|1.1e-158|PREDICTED: cinnamoyl-CoA reductase 1 [Brassica napus]	GO:0048037//cofactor binding;GO:0003824//catalytic activity;GO:0050662//coenzyme binding;GO:0005488//binding;
	CCR2	BnaC02g46610D	-1.40135	1.51	0.565	0.000124863	0.000137177	K09753//cinnamoyl-CoA reductase [EC:1.2.1.44]+ko01100//Metabolic pathways+ko01110//Biosynthesis of secondary metabolites+ko00940//Phenylpropanoid biosynthesis	ADC40029.1|1.7e-159|cinnamoyl-CoA reductase [Isatis tinctoria]	GO:0003824//catalytic activity;GO:0005488//binding;GO:0050662//coenzyme binding;GO:0048037//cofactor binding;
	CCR2	BnaA02g36250D	-3.2961	4.125	0.41	3.32212e-26	1.11986e-26	K09753//cinnamoyl-CoA reductase [EC:1.2.1.44]+ko01100//Metabolic pathways+ko01110//Biosynthesis of secondary metabolites+ko00940//Phenylpropanoid biosynthesis	XP_010537872.1|5.1e-159|PREDICTED: cinnamoyl-CoA reductase 1 [Tarenaya hassleriana]	GO:0005488//binding;GO:0048037//cofactor binding;GO:0050662//coenzyme binding;GO:0003824//catalytic activity;
	SNL6	BnaC07g42660D	1.47403	8.81	24.275	4.93402e-51	9.15694e-52	K09753//cinnamoyl-CoA reductase [EC:1.2.1.44]+ko01100//Metabolic pathways+ko01110//Biosynthesis of secondary metabolites+ko00940//Phenylpropanoid biosynthesis	XP_009137924.1|1.5e-173|PREDICTED: cinnamoyl-CoA reductase-like SNL6 [Brassica rapa]
	SNL6	BnaA02g02250D	-2.50382	2.54	0.445	5.63478e-19	2.45359e-19	K09753//cinnamoyl-CoA reductase [EC:1.2.1.44]+ko01100//Metabolic pathways+ko01110//Biosynthesis of secondary metabolites+ko00940//Phenylpropanoid biosynthesis;K09753//cinnamoyl-CoA reductase [EC:1.2.1.44]+ko01100//Metabolic pathways+ko01110//Biosynthesis of secondary metabolites+ko00940//Phenylpropanoid biosynthesis	XP_009125995.1|4.3e-207|PREDICTED: cinnamoyl-CoA reductase-like SNL6 isoform X1 [Brassica rapa]	GO:0003824//catalytic activity;GO:0048037//cofactor binding;GO:0050662//coenzyme binding;GO:0005488//binding;
	CAD5	BnaA01g02890D	3.62545	0.185	2.235	3.30303e-19	1.42717e-19	K00083//cinnamyl-alcohol dehydrogenase [EC:1.1.1.195]+ko01100//Metabolic pathways+ko01110//Biosynthesis of secondary metabolites+ko00940//Phenylpropanoid biosynthesis;K00083//cinnamyl-alcohol dehydrogenase [EC:1.1.1.195]+ko01100//Metabolic pathways+ko01110//Biosynthesis of secondary metabolites+ko00940//Phenylpropanoid biosynthesis	XP_019056879.1|1.3e-176|PREDICTED: cinnamyl alcohol dehydrogenase 5-like [Tarenaya hassleriana]	GO:0043167//ion binding;GO:0043169//cation binding;GO:0005488//binding;GO:0016491//oxidoreductase activity;GO:0046914//transition metal ion binding;GO:0008270//zinc ion binding;GO:0046872//metal ion binding;GO:0003824//catalytic activity;
	CAD5	BnaC01g04160D	1.79259	1.475	5.01	3.10796e-22	1.1998e-22	K00083//cinnamyl-alcohol dehydrogenase [EC:1.1.1.195]+ko01100//Metabolic pathways+ko01110//Biosynthesis of secondary metabolites+ko00940//Phenylpropanoid biosynthesis;K00083//cinnamyl-alcohol dehydrogenase [EC:1.1.1.195]+ko01100//Metabolic pathways+ko01110//Biosynthesis of secondary metabolites+ko00940//Phenylpropanoid biosynthesis	XP_019056879.1|1.4e-178|PREDICTED: cinnamyl alcohol dehydrogenase 5-like [Tarenaya hassleriana]	GO:0016491//oxidoreductase activity;GO:0046872//metal ion binding;GO:0008270//zinc ion binding;GO:0005488//binding;GO:0046914//transition metal ion binding;GO:0003824//catalytic activity;GO:0043167//ion binding;GO:0043169//cation binding;
	CAD5	BnaA03g51010D	1.35931	12.54	32.04	2.79346e-86	3.05098e-87	K00083//cinnamyl-alcohol dehydrogenase [EC:1.1.1.195]+ko01100//Metabolic pathways+ko01110//Biosynthesis of secondary metabolites+ko00940//Phenylpropanoid biosynthesis;K00083//cinnamyl-alcohol dehydrogenase [EC:1.1.1.195]+ko01100//Metabolic pathways+ko01110//Biosynthesis of secondary metabolites+ko00940//Phenylpropanoid biosynthesis	XP_019056879.1|1.9e-175|PREDICTED: cinnamyl alcohol dehydrogenase 5-like [Tarenaya hassleriana]
	CAD5	BnaC07g44880D	1.1697	5.16	11.56	4.07555e-21	1.64174e-21	K00083//cinnamyl-alcohol dehydrogenase [EC:1.1.1.195]+ko01100//Metabolic pathways+ko01110//Biosynthesis of secondary metabolites+ko00940//Phenylpropanoid biosynthesis	XP_019056879.1|4.9e-176|PREDICTED: cinnamyl alcohol dehydrogenase 5-like [Tarenaya hassleriana]
	CAD2	BnaC08g35540D	2.36718	0.38	1.895	4.21664e-12	2.54196e-12	K00083//cinnamyl-alcohol dehydrogenase [EC:1.1.1.195]+ko01100//Metabolic pathways+ko01110//Biosynthesis of secondary metabolites+ko00940//Phenylpropanoid biosynthesis;K00083//cinnamyl-alcohol dehydrogenase [EC:1.1.1.195]+ko01100//Metabolic pathways+ko01110//Biosynthesis of secondary metabolites+ko00940//Phenylpropanoid biosynthesis	XP_013708645.1|1.3e-205|PREDICTED: cinnamyl alcohol dehydrogenase 2 [Brassica napus]	GO:0016491//oxidoreductase activity;GO:0046872//metal ion binding;GO:0043167//ion binding;GO:0046914//transition metal ion binding;GO:0005488//binding;GO:0008270//zinc ion binding;GO:0043169//cation binding;GO:0003824//catalytic activity;
	CAD6	BnaA01g00150D	1.0587	0.81	1.555	0.000294066	0.000337745	K00083//cinnamyl-alcohol dehydrogenase [EC:1.1.1.195]+ko01100//Metabolic pathways+ko01110//Biosynthesis of secondary metabolites+ko00940//Phenylpropanoid biosynthesis;K00083//cinnamyl-alcohol dehydrogenase [EC:1.1.1.195]+ko01100//Metabolic pathways+ko01110//Biosynthesis of secondary metabolites+ko00940//Phenylpropanoid biosynthesis	XP_002868956.1|2.8e-187|probable cinnamyl alcohol dehydrogenase 6 isoform X1 [Arabidopsis lyrata subsp. lyrata]	GO:0009808//lignin metabolic process;GO:1901576//organic substance biosynthetic process;GO:0071704//organic substance metabolic process;GO:0044237//cellular metabolic process;GO:0044249//cellular biosynthetic process;GO:1901360//organic cyclic compound metabolic process;GO:0009809//lignin biosynthetic process;GO:1901362//organic cyclic compound biosynthetic process;GO:0019748//secondary metabolic…
	CAD1	BnaC06g33840D	1.03479	33.315	67.605	1.28125e-94	1.25651e-95	K00083//cinnamyl-alcohol dehydrogenase [EC:1.1.1.195]+ko01100//Metabolic pathways+ko01110//Biosynthesis of secondary metabolites+ko00940//Phenylpropanoid biosynthesis	XP_013702441.1|1.1e-201|PREDICTED: probable cinnamyl alcohol dehydrogenase 1 [Brassica napus]	GO:0006725//cellular aromatic compound metabolic process;GO:0009987//cellular process;GO:0009809//lignin biosynthetic process;GO:1901360//organic cyclic compound metabolic process;GO:0019748//secondary metabolic process;GO:0009058//biosynthetic process;GO:0071704//organic substance metabolic process;GO:0044237//cellular metabolic process;GO:0009698//phenylpropanoid metabolic process;GO:0019438//a…
	CAD7	BnaC01g01050D	2.5916	0.29	1.75	2.32973e-10	1.55603e-10	K00083//cinnamyl-alcohol dehydrogenase [EC:1.1.1.195]+ko01100//Metabolic pathways+ko01110//Biosynthesis of secondary metabolites+ko00940//Phenylpropanoid biosynthesis	XP_013656574.1|2.3e-181|PREDICTED: cinnamyl alcohol dehydrogenase 7 [Brassica napus]	GO:0019438//aromatic compound biosynthetic process;GO:0044550//secondary metabolite biosynthetic process;GO:0009808//lignin metabolic process;GO:0009698//phenylpropanoid metabolic process;GO:0071704//organic substance metabolic process;GO:0009987//cellular process;GO:0050896//response to stimulus;GO:0043207//response to external biotic stimulus;GO:0009809//lignin biosynthetic process;GO:0044237//…
	CAD8	BnaA08g15930D	1.6264	2.625	8.135	3.51627e-24	1.26637e-24	K00083//cinnamyl-alcohol dehydrogenase [EC:1.1.1.195]+ko01100//Metabolic pathways+ko01110//Biosynthesis of secondary metabolites+ko00940//Phenylpropanoid biosynthesis	XP_002868953.1|2.0e-190|cinnamyl alcohol dehydrogenase 8 [Arabidopsis lyrata subsp. lyrata]	GO:0044237//cellular metabolic process;GO:1901576//organic substance biosynthetic process;GO:0009607//response to biotic stimulus;GO:0019748//secondary metabolic process;GO:1901360//organic cyclic compound metabolic process;GO:0009617//response to bacterium;GO:0008152//metabolic process;GO:0009987//cellular process;GO:0009605//response to external stimulus;GO:1901362//organic cyclic compound bios…
	CAD8	BnaC03g61120D	1.47888	3.235	8.99	2.2012e-23	8.14655e-24	K00083//cinnamyl-alcohol dehydrogenase [EC:1.1.1.195]+ko01100//Metabolic pathways+ko01110//Biosynthesis of secondary metabolites+ko00940//Phenylpropanoid biosynthesis	XP_002868953.1|3.1e-191|cinnamyl alcohol dehydrogenase 8 [Arabidopsis lyrata subsp. lyrata]	GO:1901360//organic cyclic compound metabolic process;GO:0009809//lignin biosynthetic process;GO:0009607//response to biotic stimulus;GO:0009699//phenylpropanoid biosynthetic process;GO:0009698//phenylpropanoid metabolic process;GO:0044237//cellular metabolic process;GO:0019748//secondary metabolic process;GO:1901362//organic cyclic compound biosynthetic process;GO:0009605//response to external s…
	COMT1	BnaAnng13760D	5.88259	0	1.035	2.02322e-08	1.55272e-08	K13066//caffeic acid 3-O-methyltransferase [EC:2.1.1.68]+ko01100//Metabolic pathways+ko01110//Biosynthesis of secondary metabolites+ko00940//Phenylpropanoid biosynthesis	XP_013651313.1|4.0e-171|PREDICTED: flavone 3'-O-methyltransferase 1-like [Brassica napus]	GO:0003824//catalytic activity;GO:0008168//methyltransferase activity;GO:0005515//protein binding;GO:0046983//protein dimerization activity;GO:0016741//transferase activity, transferring one-carbon groups;GO:0016740//transferase activity;GO:0005488//binding;GO:0008171//O-methyltransferase activity;
	COMT1	BnaC01g20310D	5.27182	0	0.525	5.42664e-06	5.12992e-06	K13066//caffeic acid 3-O-methyltransferase [EC:2.1.1.68]+ko01100//Metabolic pathways+ko01110//Biosynthesis of secondary metabolites+ko00940//Phenylpropanoid biosynthesis	XP_018470306.1|1.8e-205|PREDICTED: flavone 3'-O-methyltransferase 1-like [Raphanus sativus]
	COMT1	BnaC09g30560D	2.18326	1.235	5.525	3.47232e-25	1.21044e-25	K13066//caffeic acid 3-O-methyltransferase [EC:2.1.1.68]+ko01100//Metabolic pathways+ko01110//Biosynthesis of secondary metabolites+ko00940//Phenylpropanoid biosynthesis	CDY18306.1|9.1e-210|BnaC09g30560D [Brassica napus]	GO:0016741//transferase activity, transferring one-carbon groups;GO:0008171//O-methyltransferase activity;GO:0005488//binding;GO:0008168//methyltransferase activity;GO:0003824//catalytic activity;GO:0016740//transferase activity;GO:0046983//protein dimerization activity;GO:0005515//protein binding;
	COMT1	BnaA03g11990D	1.22729	12.565	29.185	2.43954e-56	4.13168e-57	K13066//caffeic acid 3-O-methyltransferase [EC:2.1.1.68]+ko01100//Metabolic pathways+ko01110//Biosynthesis of secondary metabolites+ko00940//Phenylpropanoid biosynthesis	XP_009132451.1|2.4e-210|PREDICTED: flavone 3'-O-methyltransferase 1 [Brassica rapa]	GO:0005515//protein binding;GO:0005488//binding;GO:0008171//O-methyltransferase activity;GO:0046983//protein dimerization activity;GO:0016741//transferase activity, transferring one-carbon groups;GO:0016740//transferase activity;GO:0008168//methyltransferase activity;GO:0003824//catalytic activity;
	FAH1	BnaA01g01400D	1.62805	0.23	0.715	0.000270819	0.000309844	K09755//ferulate-5-hydroxylase [EC:1.14.-.-]+ko01100//Metabolic pathways+ko01110//Biosynthesis of secondary metabolites+ko00940//Phenylpropanoid biosynthesis	NP_001303112.1|4.0e-221|cytochrome P450 84A1 [Brassica napus]	GO:0031224//intrinsic component of membrane;GO:0044425//membrane part;GO:0016020//membrane;GO:0016021//integral component of membrane;GO:1901363//heterocyclic compound binding;GO:0005506//iron ion binding;GO:0020037//heme binding;GO:0003824//catalytic activity;GO:0043167//ion binding;GO:0004497//monooxygenase activity;GO:0048037//cofactor binding;GO:0016705//oxidoreductase activity, acting on pai…
	FAH1	BnaC07g46040D	1.82595	6.765	23.575	5.44648e-149	3.23221e-150	K09755//ferulate-5-hydroxylase [EC:1.14.-.-]+ko01100//Metabolic pathways+ko01110//Biosynthesis of secondary metabolites+ko00940//Phenylpropanoid biosynthesis;K09755//ferulate-5-hydroxylase [EC:1.14.-.-]+ko01100//Metabolic pathways+ko01110//Biosynthesis of secondary metabolites+ko00940//Phenylpropanoid biosynthesis;K09755//ferulate-5-hydroxylase [EC:1.14.-.-]+ko01100//Metabolic pathways+ko01110//B…	CDY29219.1|4.7e-206|BnaA06g25380D [Brassica napus]	GO:0031224//intrinsic component of membrane;GO:0044425//membrane part;GO:0016020//membrane;GO:0016021//integral component of membrane;GO:0046872//metal ion binding;GO:0016705//oxidoreductase activity, acting on paired donors, with incorporation or reduction of molecular oxygen;GO:0043167//ion binding;GO:1901363//heterocyclic compound binding;GO:0046914//transition metal ion binding;GO:0020037//he…
	PMT5	BnaA01g26430D	2.28067	7.745	36.45	4.21098e-297	1.13255e-298	K08150//MFS transporter, SP family, solute carrier family 2 (myo-inositol transporter), member 13;K08150//MFS transporter, SP family, solute carrier family 2 (myo-inositol transporter), member 13	KFK30307.1|1.6e-268|hypothetical protein AALP_AA7G244900 [Arabis alpina]	GO:0071702//organic substance transport;GO:0015749//monosaccharide transport;GO:0010015//root morphogenesis;GO:0007275//multicellular organism development;GO:0048528//post-embryonic root development;GO:0008645//hexose transport;GO:0046323//glucose import;GO:0010102//lateral root morphogenesis;GO:0048731//system development;GO:0048856//anatomical structure development;GO:0006810//transport;GO:0032…
	PMT5	BnaC01g33830D	1.38719	21.54	55.45	1.85448e-193	8.07061e-195	K08150//MFS transporter, SP family, solute carrier family 2 (myo-inositol transporter), member 13	KFK30307.1|5.3e-267|hypothetical protein AALP_AA7G244900 [Arabis alpina]	GO:1905392//plant organ morphogenesis;GO:0007275//multicellular organism development;GO:0048856//anatomical structure development;GO:0048646//anatomical structure formation involved in morphogenesis;GO:0015758//glucose transport;GO:0046323//glucose import;GO:1905393//plant organ formation;GO:0090698//post-embryonic plant morphogenesis;GO:0048528//post-embryonic root development;GO:0048527//latera…
	MYB4	BnaA03g14350D	4.74946	0.295	7.88	4.20629e-44	8.95949e-45	K09422//transcription factor MYB, plant	XP_009132770.1|2.0e-144|PREDICTED: myb-related protein Myb4-like [Brassica rapa]	GO:0005488//binding;GO:0003677//DNA binding;GO:0097159//organic cyclic compound binding;GO:0003676//nucleic acid binding;GO:1901363//heterocyclic compound binding;		MYB
	MYB4	BnaC03g17390D	3.21697	0.125	1.16	1.99721e-06	1.81147e-06	K09422//transcription factor MYB, plant	XP_013625134.1|5.3e-145|PREDICTED: myb-related protein Myb4-like [Brassica oleracea var. oleracea]	GO:0003677//DNA binding;GO:1901363//heterocyclic compound binding;GO:0005488//binding;GO:0003676//nucleic acid binding;GO:0097159//organic cyclic compound binding;		MYB
	MYB4	BnaC03g60080D	2.07391	1.045	4.375	9.69978e-16	4.8733e-16	K09422//transcription factor MYB, plant	XP_013652821.1|2.9e-177|PREDICTED: transcription repressor MYB4-like [Brassica napus]	GO:0003677//DNA binding;GO:0005488//binding;GO:0097159//organic cyclic compound binding;GO:0003676//nucleic acid binding;GO:1901363//heterocyclic compound binding;		MYB
	MYB4	BnaA08g16990D	1.25467	1.555	3.73	6.07988e-07	5.2603e-07	K09422//transcription factor MYB, plant	XP_009109540.1|2.5e-162|PREDICTED: transcription repressor MYB4 [Brassica rapa]	GO:0003676//nucleic acid binding;GO:0097159//organic cyclic compound binding;GO:0005488//binding;GO:0003677//DNA binding;GO:1901363//heterocyclic compound binding;		MYB
	MYB4	BnaC07g08320D	-1.9171	1.925	0.515	7.55954e-07	6.59638e-07	K09422//transcription factor MYB, plant	XP_013717758.1|4.8e-166|PREDICTED: myb-related protein Myb4-like [Brassica napus]	GO:0005488//binding;GO:1901363//heterocyclic compound binding;GO:0003677//DNA binding;GO:0003676//nucleic acid binding;GO:0097159//organic cyclic compound binding;		MYB
	MYB4	BnaA07g06740D	-2.14093	10.065	2.295	1.04631e-33	2.85336e-34	K09422//transcription factor MYB, plant	XP_013651498.1|1.8e-165|PREDICTED: myb-related protein Myb4-like [Brassica napus]	GO:1901363//heterocyclic compound binding;GO:0003676//nucleic acid binding;GO:0003677//DNA binding;GO:0005488//binding;GO:0097159//organic cyclic compound binding;		MYB
	MYB4	BnaA03g37010D	-3.59457	8.295	0.69	2.95521e-44	6.28048e-45	K09422//transcription factor MYB, plant	XP_009135852.1|4.4e-153|PREDICTED: myb-related protein Myb4-like [Brassica rapa]	GO:1901363//heterocyclic compound binding;GO:0097159//organic cyclic compound binding;GO:0003676//nucleic acid binding;GO:0003677//DNA binding;GO:0005488//binding;		MYB
Pectin biosynthesis and modification	GAUT	BnaAnng35270D	5.49919	0	0.44	8.59029e-07	7.5291e-07	K20867//galacturonosyltransferase 12/13/14/15 [EC:2.4.1.-]	CDY13603.1|1.9e-57|BnaA06g33200D [Brassica napus]	GO:0045491//xylan metabolic process;GO:0000271//polysaccharide biosynthetic process;GO:0033692//cellular polysaccharide biosynthetic process;GO:0044262//cellular carbohydrate metabolic process;GO:0010410//hemicellulose metabolic process;GO:0071554//cell wall organization or biogenesis;GO:0044264//cellular polysaccharide metabolic process;GO:0009987//cellular process;GO:0017144//drug metabolic pro…
	GAUT7	BnaC03g72160D	1.4491	1.1	2.875	4.13699e-16	2.04244e-16	K13648//alpha-1,4-galacturonosyltransferase [EC:2.4.1.43]+ko00520//Amino sugar and nucleotide sugar metabolism;K13648//alpha-1,4-galacturonosyltransferase [EC:2.4.1.43]+ko00520//Amino sugar and nucleotide sugar metabolism	XP_013625079.1|0.0e+00|PREDICTED: probable galacturonosyltransferase 7 isoform X3 [Brassica oleracea var. oleracea]	GO:0044238//primary metabolic process;GO:0016043//cellular component organization;GO:0005976//polysaccharide metabolic process;GO:0044237//cellular metabolic process;GO:0009059//macromolecule biosynthetic process;GO:0016051//carbohydrate biosynthetic process;GO:0071840//cellular component organization or biogenesis;GO:0009987//cellular process;GO:0008152//metabolic process;GO:0045489//pectin bios…
	GAUT7	BnaA03g17980D	1.20758	2.94	6.635	1.8496e-21	7.34865e-22	K13648//alpha-1,4-galacturonosyltransferase [EC:2.4.1.43]+ko00520//Amino sugar and nucleotide sugar metabolism;K13648//alpha-1,4-galacturonosyltransferase [EC:2.4.1.43]+ko00520//Amino sugar and nucleotide sugar metabolism	CDY07713.1|0.0e+00|BnaA03g17980D [Brassica napus]	GO:0045489//pectin biosynthetic process;GO:0016051//carbohydrate biosynthetic process;GO:0017144//drug metabolic process;GO:0009058//biosynthetic process;GO:0044238//primary metabolic process;GO:0009059//macromolecule biosynthetic process;GO:0016043//cellular component organization;GO:1901576//organic substance biosynthetic process;GO:0010393//galacturonan metabolic process;GO:0005975//carbohydra…
	GAUT15	BnaC08g29540D	-1.57974	7.38	2.47	6.56473e-32	1.87157e-32	K20867//galacturonosyltransferase 12/13/14/15 [EC:2.4.1.-]	XP_013605335.1|0.0e+00|PREDICTED: probable galacturonosyltransferase 15 isoform X1 [Brassica oleracea var. oleracea]	GO:0010393//galacturonan metabolic process;GO:0005976//polysaccharide metabolic process;GO:0009059//macromolecule biosynthetic process;GO:0071704//organic substance metabolic process;GO:0000271//polysaccharide biosynthetic process;GO:1901576//organic substance biosynthetic process;GO:0071840//cellular component organization or biogenesis;GO:0016043//cellular component organization;GO:0009987//cel…
	GAUT15	BnaA09g55340D	-1.86137	11.205	3.1	4.82201e-60	7.63098e-61	K20867//galacturonosyltransferase 12/13/14/15 [EC:2.4.1.-]	XP_009116563.1|0.0e+00|PREDICTED: probable galacturonosyltransferase 15 [Brassica rapa]	GO:0009059//macromolecule biosynthetic process;GO:0005975//carbohydrate metabolic process;GO:0008152//metabolic process;GO:0045488//pectin metabolic process;GO:0071840//cellular component organization or biogenesis;GO:0045489//pectin biosynthetic process;GO:0043170//macromolecule metabolic process;GO:0044237//cellular metabolic process;GO:0010393//galacturonan metabolic process;GO:0045229//extern…
	GAUT15	BnaC06g16920D	-2.21722	17.675	3.875	2.66638e-118	2.04375e-119	K20867//galacturonosyltransferase 12/13/14/15 [EC:2.4.1.-]	XP_013744449.1|0.0e+00|PREDICTED: probable galacturonosyltransferase 15 [Brassica napus]	GO:0009059//macromolecule biosynthetic process;GO:0071840//cellular component organization or biogenesis;GO:0000271//polysaccharide biosynthetic process;GO:1901576//organic substance biosynthetic process;GO:0009987//cellular process;GO:0045489//pectin biosynthetic process;GO:0008152//metabolic process;GO:0044238//primary metabolic process;GO:0010393//galacturonan metabolic process;GO:0044237//cel…
	PME3	BnaA01g29470D	2.27264	4.695	22.755	1.51897e-163	8.13413e-165	K01051//pectinesterase [EC:3.1.1.11]+ko00040//Pentose and glucuronate interconversions+ko01100//Metabolic pathways	CDY39109.1|0.0e+00|BnaA01g29470D [Brassica napus]	GO:0016052//carbohydrate catabolic process;GO:0009056//catabolic process;GO:0042737//drug catabolic process;GO:0010393//galacturonan metabolic process;GO:0017144//drug metabolic process;GO:0005975//carbohydrate metabolic process;GO:0044248//cellular catabolic process;GO:0071840//cellular component organization or biogenesis;GO:0045488//pectin metabolic process;GO:0008152//metabolic process;GO:000…
	PME3	BnaC01g37020D	2.05818	0.205	0.835	6.85765e-07	5.95788e-07	K01051//pectinesterase [EC:3.1.1.11]+ko00040//Pentose and glucuronate interconversions+ko01100//Metabolic pathways	CDY33229.1|0.0e+00|BnaC01g37020D [Brassica napus]
	PME3	BnaA05g25150D	1.2421	11.345	26.48	8.26403e-88	8.85413e-89	K01051//pectinesterase [EC:3.1.1.11]+ko00040//Pentose and glucuronate interconversions+ko01100//Metabolic pathways	XP_013689751.1|0.0e+00|PREDICTED: pectinesterase/pectinesterase inhibitor 3 [Brassica napus]	GO:0017144//drug metabolic process;GO:0042545//cell wall modification;GO:0009057//macromolecule catabolic process;GO:0045229//external encapsulating structure organization;GO:0044248//cellular catabolic process;GO:0009987//cellular process;GO:0043170//macromolecule metabolic process;GO:0008152//metabolic process;GO:0071554//cell wall organization or biogenesis;GO:0010393//galacturonan metabolic p…
	PME3	BnaC05g39340D	1.09865	10.65	22.735	1.6121e-59	2.56988e-60	K01051//pectinesterase [EC:3.1.1.11]+ko00040//Pentose and glucuronate interconversions+ko01100//Metabolic pathways	XP_013585953.1|0.0e+00|PREDICTED: pectinesterase/pectinesterase inhibitor 3 [Brassica oleracea var. oleracea]	GO:0005975//carbohydrate metabolic process;GO:0045488//pectin metabolic process;GO:0071840//cellular component organization or biogenesis;GO:0045229//external encapsulating structure organization;GO:0009056//catabolic process;GO:0008152//metabolic process;GO:0017144//drug metabolic process;GO:0016052//carbohydrate catabolic process;GO:0010393//galacturonan metabolic process;GO:0043170//macromolec…
	PME17	BnaC04g04080D	6.29835	0.04	3.275	8.21182e-20	3.47038e-20	K01051//pectinesterase [EC:3.1.1.11]+ko00040//Pentose and glucuronate interconversions+ko01100//Metabolic pathways	XP_013687116.1|2.3e-146|PREDICTED: probable pectinesterase/pectinesterase inhibitor 17 [Brassica napus]	GO:0044237//cellular metabolic process;GO:0042737//drug catabolic process;GO:0045490//pectin catabolic process;GO:0016052//carbohydrate catabolic process;GO:0042545//cell wall modification;GO:0044238//primary metabolic process;GO:0071555//cell wall organization;GO:0045229//external encapsulating structure organization;GO:1901575//organic substance catabolic process;GO:0016043//cellular component …
	PME17	BnaC03g25220D	1.61137	17.49	54.73	2.64886e-192	1.16018e-193	K01051//pectinesterase [EC:3.1.1.11]+ko00040//Pentose and glucuronate interconversions+ko01100//Metabolic pathways	XP_013725853.1|5.2e-260|PREDICTED: probable pectinesterase/pectinesterase inhibitor 17 [Brassica napus]	GO:0009056//catabolic process;GO:0045488//pectin metabolic process;GO:0016043//cellular component organization;GO:0042737//drug catabolic process;GO:0045490//pectin catabolic process;GO:0009987//cellular process;GO:0044237//cellular metabolic process;GO:0017144//drug metabolic process;GO:0044248//cellular catabolic process;GO:0071704//organic substance metabolic process;GO:0045229//external encap…
	PME52	BnaA06g28350D	5.2425	0	0.55	6.76009e-06	6.4499e-06	K01051//pectinesterase [EC:3.1.1.11]+ko00040//Pentose and glucuronate interconversions+ko01100//Metabolic pathways	XP_009151163.1|1.3e-197|PREDICTED: putative pectinesterase 52 [Brassica rapa]	GO:0071704//organic substance metabolic process;GO:0005975//carbohydrate metabolic process;GO:0071840//cellular component organization or biogenesis;GO:0016043//cellular component organization;GO:0042545//cell wall modification;GO:0045229//external encapsulating structure organization;GO:0071555//cell wall organization;GO:0044237//cellular metabolic process;GO:0044238//primary metabolic process;G…
	PME10	BnaC09g15620D	4.45401	0	0.305	0.000682072	0.000828413	K01051//pectinesterase [EC:3.1.1.11]+ko00040//Pentose and glucuronate interconversions+ko01100//Metabolic pathways	XP_013659369.1|3.2e-207|PREDICTED: putative pectinesterase 10 [Brassica napus]	GO:0009987//cellular process;GO:0071840//cellular component organization or biogenesis;GO:0016043//cellular component organization;GO:0071555//cell wall organization;GO:0071554//cell wall organization or biogenesis;GO:0045229//external encapsulating structure organization;GO:0042545//cell wall modification;GO:0071944//cell periphery;GO:0005618//cell wall;GO:0044464//cell part;GO:0030312//external…
	PME17	BnaA03g21140D	3.83235	1.435	20.37	6.46854e-190	2.87712e-191	K01051//pectinesterase [EC:3.1.1.11]+ko00040//Pentose and glucuronate interconversions+ko01100//Metabolic pathways	XP_013725853.1|2.6e-259|PREDICTED: probable pectinesterase/pectinesterase inhibitor 17 [Brassica napus]	GO:0044248//cellular catabolic process;GO:0043170//macromolecule metabolic process;GO:0009056//catabolic process;GO:0071840//cellular component organization or biogenesis;GO:0071704//organic substance metabolic process;GO:0009057//macromolecule catabolic process;GO:0000272//polysaccharide catabolic process;GO:0005975//carbohydrate metabolic process;GO:0071554//cell wall organization or biogenesis…
	PME53	BnaCnng60500D	2.35585	0.23	1.15	9.47642e-06	9.18133e-06	K01051//pectinesterase [EC:3.1.1.11]+ko00040//Pentose and glucuronate interconversions+ko01100//Metabolic pathways	XP_018445418.1|1.8e-171|PREDICTED: probable pectinesterase 53 [Raphanus sativus]	GO:0071554//cell wall organization or biogenesis;GO:0044237//cellular metabolic process;GO:0005975//carbohydrate metabolic process;GO:0044248//cellular catabolic process;GO:0005976//polysaccharide metabolic process;GO:0045488//pectin metabolic process;GO:0071840//cellular component organization or biogenesis;GO:0044238//primary metabolic process;GO:0008152//metabolic process;GO:0071704//organic s…
	PME34	BnaC03g52570D	1.6011	0.62	1.895	6.78281e-12	4.13802e-12	K01051//pectinesterase [EC:3.1.1.11]+ko00040//Pentose and glucuronate interconversions+ko01100//Metabolic pathways	XP_013652820.1|5.0e-257|PREDICTED: probable pectinesterase/pectinesterase inhibitor 34 [Brassica napus]	GO:1901575//organic substance catabolic process;GO:0071555//cell wall organization;GO:0044248//cellular catabolic process;GO:0045490//pectin catabolic process;GO:0017144//drug metabolic process;GO:0009987//cellular process;GO:0009057//macromolecule catabolic process;GO:0016052//carbohydrate catabolic process;GO:0071554//cell wall organization or biogenesis;GO:0045488//pectin metabolic process;GO:…
	PME16	BnaA04g24790D	1.27024	3.925	9.36	1.73259e-28	5.45328e-29	K01051//pectinesterase [EC:3.1.1.11]+ko00040//Pentose and glucuronate interconversions+ko01100//Metabolic pathways	XP_009142158.1|1.1e-296|PREDICTED: probable pectinesterase/pectinesterase inhibitor 16 [Brassica rapa]	GO:0005975//carbohydrate metabolic process;GO:0042737//drug catabolic process;GO:0043170//macromolecule metabolic process;GO:0009056//catabolic process;GO:0045490//pectin catabolic process;GO:0071704//organic substance metabolic process;GO:0045229//external encapsulating structure organization;GO:0009057//macromolecule catabolic process;GO:1901575//organic substance catabolic process;GO:0017144//…
	PME35	BnaA09g55410D	-1.59777	9.66	3.24	1.81437e-16	8.80458e-17	K01051//pectinesterase [EC:3.1.1.11]+ko00040//Pentose and glucuronate interconversions+ko01100//Metabolic pathways	XP_013686072.1|9.2e-125|PREDICTED: probable pectinesterase/pectinesterase inhibitor 35 [Brassica napus]	GO:0042737//drug catabolic process;GO:0009987//cellular process;GO:0045490//pectin catabolic process;GO:0000272//polysaccharide catabolic process;GO:0017144//drug metabolic process;GO:0071555//cell wall organization;GO:0009056//catabolic process;GO:0005976//polysaccharide metabolic process;GO:0043170//macromolecule metabolic process;GO:0045229//external encapsulating structure organization;GO:007…
	PME51	BnaA02g00180D	-5.32808	0.345	0	3.66825e-06	3.40963e-06	K01051//pectinesterase [EC:3.1.1.11]+ko00040//Pentose and glucuronate interconversions+ko01100//Metabolic pathways	XP_009125346.1|0.0e+00|PREDICTED: probable pectinesterase/pectinesterase inhibitor 51 [Brassica rapa]	GO:0009987//cellular process;GO:0008152//metabolic process;GO:0043170//macromolecule metabolic process;GO:0009057//macromolecule catabolic process;GO:0016052//carbohydrate catabolic process;GO:0044248//cellular catabolic process;GO:0044238//primary metabolic process;GO:0042545//cell wall modification;GO:0016043//cellular component organization;GO:0000272//polysaccharide catabolic process;GO:00454…
	PGIP1	BnaC09g48690D	1.17265	6.81	15.19	1.30612e-25	4.49255e-26	K20718//LRR receptor-like serine/threonine-protein kinase ERECTA [EC:2.7.11.1]+ko04016//MAPK signaling pathway - plant	XP_013608775.1|2.0e-195|PREDICTED: polygalacturonase inhibitor 1-like [Brassica oleracea var. oleracea]
	PGIP1	BnaC09g48680D	1.23293	10.675	24.965	1.16008e-44	2.44549e-45	K20718//LRR receptor-like serine/threonine-protein kinase ERECTA [EC:2.7.11.1]+ko04016//MAPK signaling pathway - plant	XP_013743187.1|4.5e-195|PREDICTED: polygalacturonase inhibitor 1-like [Brassica napus]
	PGIP1	BnaC09g48670D	2.10737	5.085	21.71	4.7909e-96	4.63138e-97	K20718//LRR receptor-like serine/threonine-protein kinase ERECTA [EC:2.7.11.1]+ko04016//MAPK signaling pathway - plant	XP_013743188.1|2.1e-193|PREDICTED: polygalacturonase inhibitor 2-like [Brassica napus]
Wall-associated kinase	WAK2	BnaC05g16460D	2.15783	0.48	2.005	5.70728e-22	2.22263e-22	K04733//interleukin-1 receptor-associated kinase 4 [EC:2.7.11.1];K04733//interleukin-1 receptor-associated kinase 4 [EC:2.7.11.1];K04733//interleukin-1 receptor-associated kinase 4 [EC:2.7.11.1]	XP_013638957.1|0.0e+00|PREDICTED: wall-associated receptor kinase 2-like [Brassica oleracea var. oleracea]	GO:0016020//membrane;GO:0044425//membrane part;GO:0016021//integral component of membrane;GO:0031224//intrinsic component of membrane;GO:0035639//purine ribonucleoside triphosphate binding;GO:1901265//nucleoside phosphate binding;GO:0000166//nucleotide binding;GO:0097367//carbohydrate derivative binding;GO:0017076//purine nucleotide binding;GO:0032553//ribonucleotide binding;GO:0032559//adenyl ri…
	WAK5	BnaAnng18600D	1.63079	0.445	1.39	6.89946e-11	4.46174e-11	K04733//interleukin-1 receptor-associated kinase 4 [EC:2.7.11.1];K04733//interleukin-1 receptor-associated kinase 4 [EC:2.7.11.1]	CDY63082.1|0.0e+00|BnaAnng18600D [Brassica napus]
	WAK5	BnaA07g11040D	1.81283	0.205	0.69	1.08001e-06	9.54709e-07	K04733//interleukin-1 receptor-associated kinase 4 [EC:2.7.11.1];K04733//interleukin-1 receptor-associated kinase 4 [EC:2.7.11.1];K04733//interleukin-1 receptor-associated kinase 4 [EC:2.7.11.1]	XP_013653408.1|2.6e-138|PREDICTED: wall-associated receptor kinase 4-like [Brassica napus]	GO:0090696//post-embryonic plant organ development;GO:0032502//developmental process;GO:0016049//cell growth;GO:0048364//root development;GO:0048856//anatomical structure development;GO:0009653//anatomical structure morphogenesis;GO:0048528//post-embryonic root development;GO:0048527//lateral root development;GO:0048589//developmental growth;GO:0048869//cellular developmental process;GO:0048731//…
	WAK5	BnaA06g15010D	1.00152	1.345	2.705	3.80669e-10	2.58387e-10	K04733//interleukin-1 receptor-associated kinase 4 [EC:2.7.11.1];K04733//interleukin-1 receptor-associated kinase 4 [EC:2.7.11.1]	CDY29469.1|0.0e+00|BnaA06g15010D [Brassica napus]	GO:0031224//intrinsic component of membrane;GO:0016021//integral component of membrane;GO:0044425//membrane part;GO:0016020//membrane;GO:0035639//purine ribonucleoside triphosphate binding;GO:0032559//adenyl ribonucleotide binding;GO:0004672//protein kinase activity;GO:0043168//anion binding;GO:0008144//drug binding;GO:0030247//polysaccharide binding;GO:0005524//ATP binding;GO:0043167//ion bindin…
	WAK1	BnaA06g15020D	1.69877	0.45	1.46	3.34385e-12	2.00338e-12	K04733//interleukin-1 receptor-associated kinase 4 [EC:2.7.11.1];K04733//interleukin-1 receptor-associated kinase 4 [EC:2.7.11.1]	CDY29468.1|6.0e-103|BnaA06g15020D [Brassica napus]
	WAKL10	BnaC06g19690D	1.68645	0.71	2.285	2.60754e-15	1.33601e-15	K04733//interleukin-1 receptor-associated kinase 4 [EC:2.7.11.1];K04733//interleukin-1 receptor-associated kinase 4 [EC:2.7.11.1]	XP_013703053.1|0.0e+00|PREDICTED: wall-associated receptor kinase-like 10 [Brassica napus]
	WAKL10	BnaA07g35110D	-1.00543	4.48	2.25	6.87922e-08	5.49168e-08	K04733//interleukin-1 receptor-associated kinase 4 [EC:2.7.11.1]	XP_013650297.1|1.1e-202|PREDICTED: wall-associated receptor kinase-like 10 [Brassica napus]	GO:0016020//membrane;GO:0031224//intrinsic component of membrane;GO:0044425//membrane part;GO:0016021//integral component of membrane;GO:0036094//small molecule binding;GO:0140096//catalytic activity, acting on a protein;GO:1901363//heterocyclic compound binding;GO:0097159//organic cyclic compound binding;GO:0004672//protein kinase activity;GO:0003824//catalytic activity;GO:0046872//metal ion bin…
	WAKL10	BnaA07g35090D	-1.57617	8.595	2.905	1.26614e-16	6.0956e-17	K04733//interleukin-1 receptor-associated kinase 4 [EC:2.7.11.1]	XP_013650297.1|2.9e-135|PREDICTED: wall-associated receptor kinase-like 10 [Brassica napus]	GO:0016021//integral component of membrane;GO:0031224//intrinsic component of membrane;GO:0044425//membrane part;GO:0016020//membrane;GO:0097159//organic cyclic compound binding;GO:0030554//adenyl nucleotide binding;GO:0035639//purine ribonucleoside triphosphate binding;GO:0046872//metal ion binding;GO:0016301//kinase activity;GO:0003824//catalytic activity;GO:0017076//purine nucleotide binding;G…
	WAKL4	BnaA09g56440D	-1.5859	1.085	0.365	4.69397e-08	3.69898e-08	K04733//interleukin-1 receptor-associated kinase 4 [EC:2.7.11.1]	CDY52852.1|0.0e+00|BnaA09g56440D [Brassica napus]
	WAKL2	BnaC05g49920D	-1.93732	1.33	0.35	6.45668e-05	6.8545e-05	K04733//interleukin-1 receptor-associated kinase 4 [EC:2.7.11.1]	CDY66527.1|7.5e-153|BnaC05g49920D [Brassica napus]
	WAK1	BnaAnng18620D	-2.84346	2.245	0.375	1.30688e-27	4.20998e-28	K04733//interleukin-1 receptor-associated kinase 4 [EC:2.7.11.1];K04733//interleukin-1 receptor-associated kinase 4 [EC:2.7.11.1];K04733//interleukin-1 receptor-associated kinase 4 [EC:2.7.11.1]	CDY63085.1|0.0e+00|BnaAnng18620D [Brassica napus]
	WAK3	BnaC07g14590D	-3.77202	0.56	0.045	1.10308e-09	7.72408e-10	K04733//interleukin-1 receptor-associated kinase 4 [EC:2.7.11.1]	XP_013691848.1|2.9e-238|PREDICTED: wall-associated receptor kinase 5-like [Brassica napus]
	WAKL5	BnaC08g38530D	-3.99853	1.615	0.1	1.5477e-27	5.00061e-28	K04733//interleukin-1 receptor-associated kinase 4 [EC:2.7.11.1]	XP_013600151.1|0.0e+00|PREDICTED: wall-associated receptor kinase-like 5 [Brassica oleracea var. oleracea]
	WAKL5	BnaC08g38510D	-4.09289	0.285	0.015	4.4494e-05	4.63393e-05	K04733//interleukin-1 receptor-associated kinase 4 [EC:2.7.11.1]	XP_013709778.1|7.6e-208|PREDICTED: wall-associated receptor kinase-like 5 [Brassica napus]
	WAK2	BnaC06g21250D	-4.59039	0.415	0	0.000368418	0.000429501	K04730//interleukin-1 receptor-associated kinase 1 [EC:2.7.11.1];K04733//interleukin-1 receptor-associated kinase 4 [EC:2.7.11.1]	XP_010419233.1|1.7e-17|PREDICTED: wall-associated receptor kinase 2-like [Camelina sativa]
JA biosynthesis	LOX2	BnaA07g24880D	12.2047	0	58.465	2.8325e-268	8.55754e-270	K00454//lipoxygenase [EC:1.13.11.12]+ko00591//Linoleic acid metabolism+ko00592//alpha-Linolenic acid metabolism+ko01100//Metabolic pathways+ko01110//Biosynthesis of secondary metabolites	XP_013615243.1|2.1e-217|PREDICTED: LOW QUALITY PROTEIN: lipoxygenase 2, chloroplastic-like [Brassica oleracea var. oleracea]	GO:0031407//oxylipin metabolic process;GO:0019752//carboxylic acid metabolic process;GO:0072330//monocarboxylic acid biosynthetic process;GO:0006629//lipid metabolic process;GO:0031408//oxylipin biosynthetic process;GO:0071704//organic substance metabolic process;GO:0006631//fatty acid metabolic process;GO:0006082//organic acid metabolic process;GO:0044281//small molecule metabolic process;GO:000…
	LOX2	BnaC06g26190D	9.53169	0.095	65.235	0	0	K00454//lipoxygenase [EC:1.13.11.12]+ko00591//Linoleic acid metabolism+ko00592//alpha-Linolenic acid metabolism+ko01100//Metabolic pathways+ko01110//Biosynthesis of secondary metabolites;K00454//lipoxygenase [EC:1.13.11.12]+ko00591//Linoleic acid metabolism+ko00592//alpha-Linolenic acid metabolism+ko01100//Metabolic pathways+ko01110//Biosynthesis of secondary metabolites	XP_013592240.1|0.0e+00|PREDICTED: lipoxygenase 2, chloroplastic-like [Brassica oleracea var. oleracea]	GO:0044255//cellular lipid metabolic process;GO:0072330//monocarboxylic acid biosynthetic process;GO:0032787//monocarboxylic acid metabolic process;GO:0044283//small molecule biosynthetic process;GO:0009058//biosynthetic process;GO:0006082//organic acid metabolic process;GO:0044281//small molecule metabolic process;GO:0008610//lipid biosynthetic process;GO:0009987//cellular process;GO:0031407//ox…
	LOX2	BnaA07g38550D	8.95492	0	2.52	5.75566e-48	1.13005e-48	K00454//lipoxygenase [EC:1.13.11.12]+ko00591//Linoleic acid metabolism+ko00592//alpha-Linolenic acid metabolism+ko01100//Metabolic pathways+ko01110//Biosynthesis of secondary metabolites	CDY61036.1|0.0e+00|BnaA07g38550D [Brassica napus]
	LOX2	BnaCnng38620D	8.46852	0	2.99	1.31816e-36	3.33395e-37	K00454//lipoxygenase [EC:1.13.11.12]+ko00591//Linoleic acid metabolism+ko00592//alpha-Linolenic acid metabolism+ko01100//Metabolic pathways+ko01110//Biosynthesis of secondary metabolites	CDY61880.1|0.0e+00|BnaCnng38620D [Brassica napus]
	LOX2	BnaA07g24870D	8.29849	0.04	12.45	8.9856e-129	6.21586e-130	K00454//lipoxygenase [EC:1.13.11.12]+ko00591//Linoleic acid metabolism+ko00592//alpha-Linolenic acid metabolism+ko01100//Metabolic pathways+ko01110//Biosynthesis of secondary metabolites;K00454//lipoxygenase [EC:1.13.11.12]+ko00591//Linoleic acid metabolism+ko00592//alpha-Linolenic acid metabolism+ko01100//Metabolic pathways+ko01110//Biosynthesis of secondary metabolites	CDY07408.1|9.2e-268|BnaA07g24870D [Brassica napus]	GO:0044237//cellular metabolic process;GO:0031407//oxylipin metabolic process;GO:0044238//primary metabolic process;GO:0008152//metabolic process;GO:0044283//small molecule biosynthetic process;GO:1901576//organic substance biosynthetic process;GO:0009987//cellular process;GO:0006629//lipid metabolic process;GO:0006633//fatty acid biosynthetic process;GO:0009058//biosynthetic process;GO:0019752//…
	LOX2	BnaCnng38630D	8.00882	0	1.355	2.82722e-28	8.96075e-29	K00454//lipoxygenase [EC:1.13.11.12]+ko00591//Linoleic acid metabolism+ko00592//alpha-Linolenic acid metabolism+ko01100//Metabolic pathways+ko01110//Biosynthesis of secondary metabolites;K00454//lipoxygenase [EC:1.13.11.12]+ko00591//Linoleic acid metabolism+ko00592//alpha-Linolenic acid metabolism+ko01100//Metabolic pathways+ko01110//Biosynthesis of secondary metabolites	CDY61881.1|9.4e-212|BnaCnng38630D [Brassica napus]
	LOX2	BnaCnng67400D	7.97993	0.055	13.56	4.77383e-139	3.04479e-140	K00454//lipoxygenase [EC:1.13.11.12]+ko00591//Linoleic acid metabolism+ko00592//alpha-Linolenic acid metabolism+ko01100//Metabolic pathways+ko01110//Biosynthesis of secondary metabolites	CDY70245.1|1.2e-267|BnaCnng67400D [Brassica napus]	GO:0044238//primary metabolic process;GO:0008610//lipid biosynthetic process;GO:0071704//organic substance metabolic process;GO:0006633//fatty acid biosynthetic process;GO:0006629//lipid metabolic process;GO:0044255//cellular lipid metabolic process;GO:0043436//oxoacid metabolic process;GO:0044249//cellular biosynthetic process;GO:0019752//carboxylic acid metabolic process;GO:0072330//monocarboxy…
	LOX2	BnaA07g24860D	7.68479	0.07	15.845	0	0	K00454//lipoxygenase [EC:1.13.11.12]+ko00591//Linoleic acid metabolism+ko00592//alpha-Linolenic acid metabolism+ko01100//Metabolic pathways+ko01110//Biosynthesis of secondary metabolites;K00454//lipoxygenase [EC:1.13.11.12]+ko00591//Linoleic acid metabolism+ko00592//alpha-Linolenic acid metabolism+ko01100//Metabolic pathways+ko01110//Biosynthesis of secondary metabolites	CDY07407.1|0.0e+00|BnaA07g24860D [Brassica napus]	GO:0008152//metabolic process;GO:0071704//organic substance metabolic process;GO:0006631//fatty acid metabolic process;GO:0009058//biosynthetic process;GO:0031407//oxylipin metabolic process;GO:0044283//small molecule biosynthetic process;GO:0016053//organic acid biosynthetic process;GO:0044255//cellular lipid metabolic process;GO:0008610//lipid biosynthetic process;GO:0044281//small molecule met…
	LOX2	BnaC06g18870D	1.27305	70.845	170.7	0	0	K00454//lipoxygenase [EC:1.13.11.12]+ko00591//Linoleic acid metabolism+ko00592//alpha-Linolenic acid metabolism+ko01100//Metabolic pathways+ko01110//Biosynthesis of secondary metabolites	XP_009104416.2|0.0e+00|PREDICTED: lipoxygenase 2, chloroplastic-like [Brassica rapa]	GO:0065008//regulation of biological quality;GO:0044238//primary metabolic process;GO:0044249//cellular biosynthetic process;GO:1901576//organic substance biosynthetic process;GO:0030258//lipid modification;GO:0034440//lipid oxidation;GO:0072330//monocarboxylic acid biosynthetic process;GO:0010033//response to organic substance;GO:0009620//response to fungus;GO:0042221//response to chemical;GO:00…
	LOX2	BnaA07g19600D	1.08489	77.08	163.375	0	0	K00454//lipoxygenase [EC:1.13.11.12]+ko00591//Linoleic acid metabolism+ko00592//alpha-Linolenic acid metabolism+ko01100//Metabolic pathways+ko01110//Biosynthesis of secondary metabolites	XP_013648532.1|0.0e+00|PREDICTED: lipoxygenase 2, chloroplastic-like [Brassica napus]	GO:0044281//small molecule metabolic process;GO:0031408//oxylipin biosynthetic process;GO:0019752//carboxylic acid metabolic process;GO:0006629//lipid metabolic process;GO:0006631//fatty acid metabolic process;GO:0008610//lipid biosynthetic process;GO:0006082//organic acid metabolic process;GO:1901576//organic substance biosynthetic process;GO:0009987//cellular process;GO:0032787//monocarboxylic …
	LOX3	BnaC08g48320D	-1.65162	23.565	7.565	5.41348e-192	2.37756e-193	K00454//lipoxygenase [EC:1.13.11.12]+ko00591//Linoleic acid metabolism+ko00592//alpha-Linolenic acid metabolism+ko01100//Metabolic pathways+ko01110//Biosynthesis of secondary metabolites	XP_013605806.1|0.0e+00|PREDICTED: lipoxygenase 3, chloroplastic [Brassica oleracea var. oleracea]	GO:0044255//cellular lipid metabolic process;GO:0031407//oxylipin metabolic process;GO:0044281//small molecule metabolic process;GO:0071704//organic substance metabolic process;GO:0044237//cellular metabolic process;GO:0044283//small molecule biosynthetic process;GO:0072330//monocarboxylic acid biosynthetic process;GO:0019752//carboxylic acid metabolic process;GO:0031408//oxylipin biosynthetic pr…
	LOX3	BnaC08g37760D	-1.65395	1.155	0.38	8.20241e-11	5.32892e-11	K00454//lipoxygenase [EC:1.13.11.12]+ko00591//Linoleic acid metabolism+ko00592//alpha-Linolenic acid metabolism+ko01100//Metabolic pathways+ko01110//Biosynthesis of secondary metabolites	XP_006416705.1|0.0e+00|hypothetical protein EUTSA_v10006732mg [Eutrema salsugineum]	GO:0009987//cellular process;GO:0043436//oxoacid metabolic process;GO:0008152//metabolic process;GO:0031408//oxylipin biosynthetic process;GO:0009058//biosynthetic process;GO:0044255//cellular lipid metabolic process;GO:0016053//organic acid biosynthetic process;GO:1901576//organic substance biosynthetic process;GO:0046394//carboxylic acid biosynthetic process;GO:0044283//small molecule biosynthe…
	LOX3	BnaA08g23120D	-1.36214	8.9	3.495	1.71403e-55	2.93992e-56	K00454//lipoxygenase [EC:1.13.11.12]+ko00591//Linoleic acid metabolism+ko00592//alpha-Linolenic acid metabolism+ko01100//Metabolic pathways+ko01110//Biosynthesis of secondary metabolites	XP_013682973.1|0.0e+00|PREDICTED: lipoxygenase 3, chloroplastic-like [Brassica napus]	GO:0008152//metabolic process;GO:0044238//primary metabolic process;GO:0006082//organic acid metabolic process;GO:0006631//fatty acid metabolic process;GO:0009987//cellular process;GO:0006633//fatty acid biosynthetic process;GO:0031407//oxylipin metabolic process;GO:0043436//oxoacid metabolic process;GO:0032787//monocarboxylic acid metabolic process;GO:0019752//carboxylic acid metabolic process;G…
	LOX4	BnaA02g16020D	-2.97787	30.02	3.87	0	0	K00454//lipoxygenase [EC:1.13.11.12]+ko00591//Linoleic acid metabolism+ko00592//alpha-Linolenic acid metabolism+ko01100//Metabolic pathways+ko01110//Biosynthesis of secondary metabolites	CDY49853.1|0.0e+00|BnaA02g16020D [Brassica napus]	GO:0010193//response to ozone;GO:0061458//reproductive system development;GO:0048443//stamen development;GO:0019752//carboxylic acid metabolic process;GO:0003006//developmental process involved in reproduction;GO:0050896//response to stimulus;GO:0006633//fatty acid biosynthetic process;GO:0048367//shoot system development;GO:0001101//response to acid chemical;GO:1901700//response to oxygen-contai…
	LOX4	BnaC02g21440D	-2.52024	46.76	8.285	0	0	K00454//lipoxygenase [EC:1.13.11.12]+ko00591//Linoleic acid metabolism+ko00592//alpha-Linolenic acid metabolism+ko01100//Metabolic pathways+ko01110//Biosynthesis of secondary metabolites;K00454//lipoxygenase [EC:1.13.11.12]+ko00591//Linoleic acid metabolism+ko00592//alpha-Linolenic acid metabolism+ko01100//Metabolic pathways+ko01110//Biosynthesis of secondary metabolites	XP_013676647.1|0.0e+00|PREDICTED: lipoxygenase 4, chloroplastic isoform X4 [Brassica napus]	GO:0032504//multicellular organism reproduction;GO:0031408//oxylipin biosynthetic process;GO:0010035//response to inorganic substance;GO:0022414//reproductive process;GO:0009901//anther dehiscence;GO:0046394//carboxylic acid biosynthetic process;GO:0048229//gametophyte development;GO:0044283//small molecule biosynthetic process;GO:0009058//biosynthetic process;GO:0044237//cellular metabolic proce…
	AOC4	BnaA08g24350D	1.25245	12.96	30.69	7.37294e-40	1.72602e-40	K10525//allene oxide cyclase [EC:5.3.99.6]+ko00592//alpha-Linolenic acid metabolism+ko01100//Metabolic pathways+ko01110//Biosynthesis of secondary metabolites	XP_009110591.1|5.7e-139|PREDICTED: allene oxide cyclase 4, chloroplastic [Brassica rapa]
	OPR1	BnaA02g17670D	1.58268	4.875	14.525	1.53115e-42	3.38559e-43	K05894//12-oxophytodienoic acid reductase [EC:1.3.1.42]+ko00592//alpha-Linolenic acid metabolism+ko01100//Metabolic pathways+ko01110//Biosynthesis of secondary metabolites	EFH63912.1|2.5e-207|12-oxophytodienoate reductase 1 [Arabidopsis lyrata subsp. lyrata]	GO:0005488//binding;GO:1901265//nucleoside phosphate binding;GO:0036094//small molecule binding;GO:0000166//nucleotide binding;GO:0050662//coenzyme binding;GO:0043168//anion binding;GO:0043167//ion binding;GO:0003824//catalytic activity;GO:1901363//heterocyclic compound binding;GO:0032553//ribonucleotide binding;GO:0010181//FMN binding;GO:0097159//organic cyclic compound binding;GO:0097367//carbo…
	OPR1	BnaC02g24210D	1.11604	11.865	25.475	9.19925e-44	1.97527e-44	K05894//12-oxophytodienoic acid reductase [EC:1.3.1.42]+ko00592//alpha-Linolenic acid metabolism+ko01100//Metabolic pathways+ko01110//Biosynthesis of secondary metabolites	XP_018484006.1|2.6e-212|PREDICTED: 12-oxophytodienoate reductase 1 [Raphanus sativus]	GO:0016491//oxidoreductase activity;GO:0005488//binding;GO:0036094//small molecule binding;GO:0010181//FMN binding;GO:0000166//nucleotide binding;GO:0048037//cofactor binding;GO:0043167//ion binding;GO:0097367//carbohydrate derivative binding;GO:0097159//organic cyclic compound binding;GO:0050662//coenzyme binding;GO:0032553//ribonucleotide binding;GO:1901265//nucleoside phosphate binding;GO:0003…
JA signaling	JAR1	BnaC04g01170D	-1.09795	37.24	17.35	1.80827e-65	2.63401e-66	K14506//jasmonic acid-amino synthetase [EC:6.3.2.52]+ko04075//Plant hormone signal transduction	CDY42039.1|7.8e-231|BnaC04g01170D [Brassica napus]	GO:0009617//response to bacterium;GO:0006952//defense response;GO:0065007//biological regulation;GO:0002252//immune effector process;GO:0002218//activation of innate immune response;GO:0019752//carboxylic acid metabolic process;GO:0009867//jasmonic acid mediated signaling pathway;GO:0051704//multi-organism process;GO:0010033//response to organic substance;GO:0065008//regulation of biological qual…
	TIFY8	BnaC01g05900D	2.52564	0.09	0.505	0.000726375	0.000885791	K13464//jasmonate ZIM domain-containing protein+ko04075//Plant hormone signal transduction	XP_013670680.1|6.4e-197|PREDICTED: protein TIFY 8-like [Brassica napus]			Tify
	TIFY10B	BnaC06g22690D	2.64733	6.745	40.125	2.1871e-147	1.31367e-148	K13464//jasmonate ZIM domain-containing protein+ko04075//Plant hormone signal transduction;K13464//jasmonate ZIM domain-containing protein+ko04075//Plant hormone signal transduction;K13464//jasmonate ZIM domain-containing protein+ko04075//Plant hormone signal transduction	XP_013590007.1|1.3e-121|PREDICTED: protein TIFY 10B-like isoform X1 [Brassica oleracea var. oleracea]			Tify	PREDICTED: Vitis vinifera hypothetical protein LOC100260039 (LOC100260039), mRNA
	TIFY10B	BnaA07g21960D	1.52547	9.125	23.265	3.75503e-61	5.82541e-62	K13464//jasmonate ZIM domain-containing protein+ko04075//Plant hormone signal transduction;K13464//jasmonate ZIM domain-containing protein+ko04075//Plant hormone signal transduction	XP_013648883.1|1.2e-90|PREDICTED: protein TIFY 10B-like isoform X1 [Brassica napus]			Tify	PREDICTED: Vitis vinifera hypothetical protein LOC100260039 (LOC100260039), mRNA
	JAZ9	BnaC02g20120D	1.02416	21.77	45.185	5.35122e-75	6.7705e-76	K13464//jasmonate ZIM domain-containing protein+ko04075//Plant hormone signal transduction;K13464//jasmonate ZIM domain-containing protein+ko04075//Plant hormone signal transduction;K13464//jasmonate ZIM domain-containing protein+ko04075//Plant hormone signal transduction	CDY09470.1|2.5e-151|BnaC02g20120D [Brassica napus]			Tify
	JAZ10	BnaC09g43860D	1.28096	2.835	6.89	2.42278e-08	1.87039e-08	K13464//jasmonate ZIM domain-containing protein+ko04075//Plant hormone signal transduction	XP_013667950.1|6.6e-106|PREDICTED: protein TIFY 9 isoform X1 [Brassica napus]			Tify
	JAZ10	BnaA02g01520D	-1.64833	7.175	2.485	1.3569e-16	6.54449e-17	K13464//jasmonate ZIM domain-containing protein+ko04075//Plant hormone signal transduction;K13464//jasmonate ZIM domain-containing protein+ko04075//Plant hormone signal transduction	XP_013679537.1|4.3e-105|PREDICTED: protein TIFY 9-like isoform X1 [Brassica napus]			Tify
	JAZ12	BnaA10g14660D	-2.099	164.14	38.745	0	0	K13464//jasmonate ZIM domain-containing protein+ko04075//Plant hormone signal transduction	XP_009120757.1|4.2e-108|PREDICTED: protein TIFY 3B-like [Brassica rapa]			Tify
	JAZ1	BnaA08g22180D	-1.465	6.1	2.24	5.13494e-12	3.11135e-12	K13464//jasmonate ZIM domain-containing protein+ko04075//Plant hormone signal transduction	XP_013728154.1|4.6e-139|PREDICTED: protein TIFY 10A-like [Brassica napus]			Tify	PREDICTED: Vitis vinifera hypothetical protein LOC100260039 (LOC100260039), mRNA
	JAZ8	BnaA08g17540D	-2.19606	4.545	0.99	3.88094e-07	3.30086e-07	K13464//jasmonate ZIM domain-containing protein+ko04075//Plant hormone signal transduction	XP_009109614.1|2.3e-67|PREDICTED: protein TIFY 5A-like [Brassica rapa]			Tify
	TIFY	BnaC01g22850D	-1.17392	19.675	8.765	1.70735e-48	3.31668e-49	K13464//jasmonate ZIM domain-containing protein+ko04075//Plant hormone signal transduction;K13464//jasmonate ZIM domain-containing protein+ko04075//Plant hormone signal transduction;K13464//jasmonate ZIM domain-containing protein+ko04075//Plant hormone signal transduction	CDY42781.1|1.9e-179|BnaC01g22850D [Brassica napus]			Tify
	TIFY	BGI_novel_G002039	-1.80897	39.785	11.575	1.22346e-68	1.70246e-69	K13464//jasmonate ZIM domain-containing protein+ko04075//Plant hormone signal transduction
	COI1	BnaC04g46710D	2.60507	0.21	1.26	6.88146e-13	3.9727e-13	K13463//coronatine-insensitive protein 1+ko04075//Plant hormone signal transduction	XP_013636489.1|0.0e+00|PREDICTED: coronatine-insensitive protein 1-like [Brassica oleracea var. oleracea]				Oryza sativa Japonica Group Os11g0462900 (Os11g0462900) mRNA, complete cds
	COI1	BnaC04g46730D	1.30775	1.395	3.375	2.0961e-13	1.17985e-13	K13463//coronatine-insensitive protein 1+ko04075//Plant hormone signal transduction	XP_013636490.1|0.0e+00|PREDICTED: coronatine-insensitive protein 1-like [Brassica oleracea var. oleracea]				Oryza sativa Japonica Group Os11g0462900 (Os11g0462900) mRNA, complete cds
JA/ET signaling	MYC4	BnaA01g08750D	1.53547	1.665	4.81	2.03426e-22	7.79945e-23	K13422//transcription factor MYC2+ko04016//MAPK signaling pathway - plant+ko04075//Plant hormone signal transduction	XP_013723448.1|0.0e+00|PREDICTED: transcription factor MYC4 [Brassica napus]	GO:2001141//regulation of RNA biosynthetic process;GO:0031328//positive regulation of cellular biosynthetic process;GO:2000112//regulation of cellular macromolecule biosynthetic process;GO:0080090//regulation of primary metabolic process;GO:0010556//regulation of macromolecule biosynthetic process;GO:0010628//positive regulation of gene expression;GO:0009058//biosynthetic process;GO:0010468//regu…		bHLH
	ORA59	BnaC08g44670D	1.66551	1.83	5.51	2.83421e-11	1.79205e-11	K14516//ethylene-responsive transcription factor 1+ko04016//MAPK signaling pathway - plant+ko04075//Plant hormone signal transduction	CDY09984.1|8.7e-126|BnaC08g44670D [Brassica napus]	GO:0071704//organic substance metabolic process;GO:1901576//organic substance biosynthetic process;GO:0008152//metabolic process;GO:0034641//cellular nitrogen compound metabolic process;GO:0034645//cellular macromolecule biosynthetic process;GO:1901360//organic cyclic compound metabolic process;GO:1901362//organic cyclic compound biosynthetic process;GO:0016070//RNA metabolic process;GO:0044271//…		AP2-EREBP	Malus x domestica AP2 domain class transcription factor (AP2D43) mRNA, complete cds
	ERF1	BnaA01g23940D	-1.91662	12.8	3.37	2.77301e-26	9.31756e-27	K14516//ethylene-responsive transcription factor 1+ko04016//MAPK signaling pathway - plant+ko04075//Plant hormone signal transduction	XP_013674162.1|2.6e-116|PREDICTED: ethylene-responsive transcription factor 1B-like [Brassica napus]	GO:1901576//organic substance biosynthetic process;GO:0046483//heterocycle metabolic process;GO:0009059//macromolecule biosynthetic process;GO:0006139//nucleobase-containing compound metabolic process;GO:0009755//hormone-mediated signaling pathway;GO:0044249//cellular biosynthetic process;GO:0009058//biosynthetic process;GO:0050794//regulation of cellular process;GO:1901360//organic cyclic compou…		AP2-EREBP	Malus x domestica AP2 domain class transcription factor (AP2D43) mRNA, complete cds
	ERF	BnaC07g08360D	-2.40381	15.145	2.855	3.10414e-24	1.11584e-24	K14516//ethylene-responsive transcription factor 1+ko04016//MAPK signaling pathway - plant+ko04075//Plant hormone signal transduction;K13433//pathogenesis-related genes transcriptional activator PTI5+ko04626//Plant-pathogen interaction	XP_013717769.1|1.3e-76|PREDICTED: ethylene-responsive transcription factor ERF095-like [Brassica napus]	GO:0044260//cellular macromolecule metabolic process;GO:0044237//cellular metabolic process;GO:0034654//nucleobase-containing compound biosynthetic process;GO:0034645//cellular macromolecule biosynthetic process;GO:0006139//nucleobase-containing compound metabolic process;GO:0034641//cellular nitrogen compound metabolic process;GO:1901576//organic substance biosynthetic process;GO:0044271//cellul…		AP2-EREBP	Malus x domestica AP2 domain class transcription factor (AP2D43) mRNA, complete cds
	PDF1.2a	BnaC02g23620D	3.90146	0.18	2.735	0.000151117	0.000167729	K20727//defensin-like protein 16+ko04016//MAPK signaling pathway - plant	XP_013686996.1|4.1e-44|PREDICTED: defensin-like protein 3 [Brassica napus]	GO:0006952//defense response;GO:0006950//response to stress;GO:0050896//response to stimulus;GO:0005576//extracellular region;
	PDF1.3	BnaC06g22120D	1.82856	4.725	16.61	4.78632e-09	3.50129e-09	K20727//defensin-like protein 16+ko04016//MAPK signaling pathway - plant	XP_013729644.1|3.6e-42|PREDICTED: defensin-like protein 3 [Brassica napus]	GO:0006950//response to stress;GO:0050896//response to stimulus;GO:0006952//defense response;
	PDF1.2c	BnaC06g22140D	1.47162	22.865	62.525	2.50059e-22	9.62135e-23	K20727//defensin-like protein 16+ko04016//MAPK signaling pathway - plant	XP_013590949.1|4.6e-42|PREDICTED: defensin-like protein 1 [Brassica oleracea var. oleracea]	GO:0006950//response to stress;GO:0006952//defense response;GO:0050896//response to stimulus;
	CHIB(PR3)	BnaA05g26640D	5.53861	4.805	217.39	0	0	K20547//basic endochitinase B [EC:3.2.1.14]+ko04016//MAPK signaling pathway - plant+ko00520//Amino sugar and nucleotide sugar metabolism+ko01100//Metabolic pathways	XP_009146610.1|1.3e-199|PREDICTED: endochitinase CH25 [Brassica rapa]	GO:1901564//organonitrogen compound metabolic process;GO:0071704//organic substance metabolic process;GO:0044248//cellular catabolic process;GO:0044260//cellular macromolecule metabolic process;GO:1901072//glucosamine-containing compound catabolic process;GO:1901565//organonitrogen compound catabolic process;GO:1901071//glucosamine-containing compound metabolic process;GO:0009987//cellular proces…
	CHIB(PR3)	BnaC05g40680D	3.73428	5.91	77.215	0	0	K20547//basic endochitinase B [EC:3.2.1.14]+ko04016//MAPK signaling pathway - plant+ko00520//Amino sugar and nucleotide sugar metabolism+ko01100//Metabolic pathways	CDY42151.1|5.9e-211|BnaC05g40680D [Brassica napus]	GO:0009056//catabolic process;GO:0006026//aminoglycan catabolic process;GO:0071704//organic substance metabolic process;GO:0008152//metabolic process;GO:0044248//cellular catabolic process;GO:0009057//macromolecule catabolic process;GO:0000272//polysaccharide catabolic process;GO:0042737//drug catabolic process;GO:0046348//amino sugar catabolic process;GO:1901071//glucosamine-containing compound …
	CHIB(PR3)	BnaC03g37600D	3.62856	3.275	40.195	1.30415e-264	3.987e-266	K20547//basic endochitinase B [EC:3.2.1.14]+ko04016//MAPK signaling pathway - plant+ko00520//Amino sugar and nucleotide sugar metabolism+ko01100//Metabolic pathways;K20547//basic endochitinase B [EC:3.2.1.14]+ko04016//MAPK signaling pathway - plant+ko00520//Amino sugar and nucleotide sugar metabolism+ko01100//Metabolic pathways	XP_013625851.1|1.2e-200|PREDICTED: endochitinase CH25-like [Brassica oleracea var. oleracea]	GO:0006030//chitin metabolic process;GO:0016998//cell wall macromolecule catabolic process;GO:0006807//nitrogen compound metabolic process;GO:0006032//chitin catabolic process;GO:0009056//catabolic process;GO:1901071//glucosamine-containing compound metabolic process;GO:0044248//cellular catabolic process;GO:0044238//primary metabolic process;GO:1901564//organonitrogen compound metabolic process;…
	CHIB(PR3)	BnaC03g37570D	3.46625	36.32	381.495	0	0	K20547//basic endochitinase B [EC:3.2.1.14]+ko04016//MAPK signaling pathway - plant+ko00520//Amino sugar and nucleotide sugar metabolism+ko01100//Metabolic pathways;K20547//basic endochitinase B [EC:3.2.1.14]+ko04016//MAPK signaling pathway - plant+ko00520//Amino sugar and nucleotide sugar metabolism+ko01100//Metabolic pathways;K20547//basic endochitinase B [EC:3.2.1.14]+ko04016//MAPK signaling p…	XP_013648220.1|7.0e-174|PREDICTED: endochitinase CH25-like [Brassica napus]	GO:0016998//cell wall macromolecule catabolic process;GO:0008152//metabolic process;GO:0006026//aminoglycan catabolic process;GO:0044260//cellular macromolecule metabolic process;GO:1901072//glucosamine-containing compound catabolic process;GO:0044248//cellular catabolic process;GO:1901575//organic substance catabolic process;GO:0071554//cell wall organization or biogenesis;GO:0043170//macromolec…
	CHIB(PR3)	BnaA03g32280D	2.28378	12.07	58.36	0	0	K20547//basic endochitinase B [EC:3.2.1.14]+ko04016//MAPK signaling pathway - plant+ko00520//Amino sugar and nucleotide sugar metabolism+ko01100//Metabolic pathways	XP_009135234.1|1.1e-197|PREDICTED: endochitinase CH25-like [Brassica rapa]	GO:0044238//primary metabolic process;GO:0071554//cell wall organization or biogenesis;GO:0006040//amino sugar metabolic process;GO:0005975//carbohydrate metabolic process;GO:0043170//macromolecule metabolic process;GO:0006807//nitrogen compound metabolic process;GO:0071704//organic substance metabolic process;GO:1901135//carbohydrate derivative metabolic process;GO:1901565//organonitrogen compou…
	HEL(PR4)	BnaC03g33890D	3.9512	48.315	741.935	0	0		XP_013626871.1|9.0e-81|PREDICTED: pathogenesis-related protein PR-4B-like [Brassica oleracea var. oleracea]	GO:0009607//response to biotic stimulus;GO:0050896//response to stimulus;GO:0051707//response to other organism;GO:0006950//response to stress;GO:0043207//response to external biotic stimulus;GO:0009617//response to bacterium;GO:0051704//multi-organism process;GO:0098542//defense response to other organism;GO:0009620//response to fungus;GO:0006952//defense response;GO:0042742//defense response to…
	HEL(PR4)	BnaC03g33900D	3.00596	17.955	142.695	0	0	K20547//basic endochitinase B [EC:3.2.1.14]+ko04016//MAPK signaling pathway - plant+ko00520//Amino sugar and nucleotide sugar metabolism+ko01100//Metabolic pathways	XP_013750438.1|2.3e-128|PREDICTED: hevein-like preproprotein [Brassica napus]	GO:0010033//response to organic substance;GO:0009817//defense response to fungus, incompatible interaction;GO:0009651//response to salt stress;GO:0006970//response to osmotic stress;GO:0050832//defense response to fungus;GO:0009620//response to fungus;GO:0009607//response to biotic stimulus;GO:0051707//response to other organism;GO:0009615//response to virus;GO:0009627//systemic acquired resistan…
	HEL(PR4)	BnaC03g33880D	1.44155	162.205	439.495	0	0		XP_013626428.1|4.0e-81|PREDICTED: pathogenesis-related protein PR-4-like [Brassica oleracea var. oleracea]	GO:0009620//response to fungus;GO:0006950//response to stress;GO:0009607//response to biotic stimulus;GO:0043207//response to external biotic stimulus;GO:0042742//defense response to bacterium;GO:0009605//response to external stimulus;GO:0098542//defense response to other organism;GO:0051707//response to other organism;GO:0006952//defense response;GO:0051704//multi-organism process;GO:0009617//re…
ET biosynthesis	MTO3	BnaCnng16700D	1.69681	4.73	16.08	4.38228e-71	5.90359e-72	K00789//S-adenosylmethionine synthetase [EC:2.5.1.6]+ko01230//Biosynthesis of amino acids+ko01100//Metabolic pathways+ko01110//Biosynthesis of secondary metabolites+ko00270//Cysteine and methionine metabolism;K00789//S-adenosylmethionine synthetase [EC:2.5.1.6]+ko01230//Biosynthesis of amino acids+ko01100//Metabolic pathways+ko01110//Biosynthesis of secondary metabolites+ko00270//Cysteine and met…	CDY48693.1|1.5e-229|BnaCnng16700D [Brassica napus]	GO:0009108//coenzyme biosynthetic process;GO:0044281//small molecule metabolic process;GO:0006732//coenzyme metabolic process;GO:0006556//S-adenosylmethionine biosynthetic process;GO:0009987//cellular process;GO:0071704//organic substance metabolic process;GO:0009058//biosynthetic process;GO:0051186//cofactor metabolic process;GO:0006730//one-carbon metabolic process;GO:1901576//organic substance…
	MAT3	BnaA05g07530D	1.15639	29.625	63.855	6.62258e-171	3.35586e-172	K00789//S-adenosylmethionine synthetase [EC:2.5.1.6]+ko01230//Biosynthesis of amino acids+ko01100//Metabolic pathways+ko01110//Biosynthesis of secondary metabolites+ko00270//Cysteine and methionine metabolism;K00789//S-adenosylmethionine synthetase [EC:2.5.1.6]+ko01230//Biosynthesis of amino acids+ko01100//Metabolic pathways+ko01110//Biosynthesis of secondary metabolites+ko00270//Cysteine and met…	CDY33203.1|3.5e-217|BnaC04g08360D [Brassica napus]	GO:0044550//secondary metabolite biosynthetic process;GO:0048869//cellular developmental process;GO:0009058//biosynthetic process;GO:0006556//S-adenosylmethionine biosynthetic process;GO:0008152//metabolic process;GO:0044249//cellular biosynthetic process;GO:0032501//multicellular organismal process;GO:0009653//anatomical structure morphogenesis;GO:1901360//organic cyclic compound metabolic proce…
	ACO1	BnaA09g44060D	2.09019	0.735	3.015	7.96673e-12	4.87844e-12	K05933//aminocyclopropanecarboxylate oxidase [EC:1.14.17.4]+ko01100//Metabolic pathways+ko01110//Biosynthesis of secondary metabolites+ko00270//Cysteine and methionine metabolism	CDY21655.1|3.4e-181|BnaA09g44060D [Brassica napus]	GO:0043167//ion binding;GO:0046872//metal ion binding;GO:0043169//cation binding;GO:0016491//oxidoreductase activity;GO:0003824//catalytic activity;GO:0005488//binding;
	ACO1	BnaC08g36640D	1.26108	2.145	4.685	1.05125e-09	7.35488e-10	K05933//aminocyclopropanecarboxylate oxidase [EC:1.14.17.4]+ko01100//Metabolic pathways+ko01110//Biosynthesis of secondary metabolites+ko00270//Cysteine and methionine metabolism;K05933//aminocyclopropanecarboxylate oxidase [EC:1.14.17.4]+ko01100//Metabolic pathways+ko01110//Biosynthesis of secondary metabolites+ko00270//Cysteine and methionine metabolism	XP_013660201.1|3.4e-181|PREDICTED: 1-aminocyclopropane-1-carboxylate oxidase 1-like [Brassica napus]	GO:0016491//oxidoreductase activity;GO:0046872//metal ion binding;GO:0043169//cation binding;GO:0043167//ion binding;GO:0003824//catalytic activity;GO:0005488//binding;
	ACO2	BnaA03g60430D	3.18275	10.395	93.04	0	0	K05933//aminocyclopropanecarboxylate oxidase [EC:1.14.17.4]+ko01100//Metabolic pathways+ko01110//Biosynthesis of secondary metabolites+ko00270//Cysteine and methionine metabolism	CDY32039.1|6.1e-186|BnaA03g60430D [Brassica napus]
	ACO2	BnaC04g19630D	2.59816	2.755	16.05	6.45734e-75	8.18289e-76	K05933//aminocyclopropanecarboxylate oxidase [EC:1.14.17.4]+ko01100//Metabolic pathways+ko01110//Biosynthesis of secondary metabolites+ko00270//Cysteine and methionine metabolism	CDY08654.1|6.1e-186|BnaC04g19630D [Brassica napus]	GO:0043169//cation binding;GO:0003824//catalytic activity;GO:0016491//oxidoreductase activity;GO:0043167//ion binding;GO:0046872//metal ion binding;GO:0005488//binding;
	ACO2	BnaC09g13570D	1.16346	255.55	564.63	0	0	K05933//aminocyclopropanecarboxylate oxidase [EC:1.14.17.4]+ko01100//Metabolic pathways+ko01110//Biosynthesis of secondary metabolites+ko00270//Cysteine and methionine metabolism	XP_009113083.1|3.6e-186|PREDICTED: 1-aminocyclopropane-1-carboxylate oxidase [Brassica rapa]	GO:0003824//catalytic activity;GO:0046872//metal ion binding;GO:0043167//ion binding;GO:0005488//binding;GO:0043169//cation binding;GO:0016491//oxidoreductase activity;
	ACO	BnaAnng21950D	2.45427	0.155	0.865	4.00878e-05	4.15469e-05	K05933//aminocyclopropanecarboxylate oxidase [EC:1.14.17.4]+ko01100//Metabolic pathways+ko01110//Biosynthesis of secondary metabolites+ko00270//Cysteine and methionine metabolism	XP_009118157.1|2.5e-187|PREDICTED: 1-aminocyclopropane-1-carboxylate oxidase 3-like [Brassica rapa]	GO:0043167//ion binding;GO:0043169//cation binding;GO:0005488//binding;GO:0046872//metal ion binding;GO:0003824//catalytic activity;GO:0016491//oxidoreductase activity;
	ACO	BGI_novel_G003381	3.22825	0.28	2.59	4.8712e-14	2.65838e-14	K05933//aminocyclopropanecarboxylate oxidase [EC:1.14.17.4]+ko01100//Metabolic pathways+ko01110//Biosynthesis of secondary metabolites+ko00270//Cysteine and methionine metabolism		GO:0016491//oxidoreductase activity;GO:0046872//metal ion binding;GO:0043169//cation binding;GO:0043167//ion binding;GO:0005488//binding;GO:0003824//catalytic activity;
	ACO	BGI_novel_G000927	1.59817	2.39	7.295	4.23667e-17	1.99819e-17	K05933//aminocyclopropanecarboxylate oxidase [EC:1.14.17.4]+ko01100//Metabolic pathways+ko01110//Biosynthesis of secondary metabolites+ko00270//Cysteine and methionine metabolism		GO:0046872//metal ion binding;GO:0003824//catalytic activity;GO:0016491//oxidoreductase activity;GO:0005488//binding;GO:0043167//ion binding;GO:0043169//cation binding;
	ACO4	BnaAnng12450D	-1.08746	45.005	21.73	1.646e-62	2.49302e-63	K05933//aminocyclopropanecarboxylate oxidase [EC:1.14.17.4]+ko01100//Metabolic pathways+ko01110//Biosynthesis of secondary metabolites+ko00270//Cysteine and methionine metabolism	XP_013719912.1|2.1e-186|PREDICTED: 1-aminocyclopropane-1-carboxylate oxidase 4-like [Brassica napus]	GO:0016491//oxidoreductase activity;GO:0043169//cation binding;GO:0046872//metal ion binding;GO:0005488//binding;GO:0003824//catalytic activity;GO:0043167//ion binding;
	ACO4	BnaC05g03040D	-1.39258	160.095	62.03	0	0	K05933//aminocyclopropanecarboxylate oxidase [EC:1.14.17.4]+ko01100//Metabolic pathways+ko01110//Biosynthesis of secondary metabolites+ko00270//Cysteine and methionine metabolism	CDY18281.1|7.3e-187|BnaC05g03040D [Brassica napus]	GO:0051704//multi-organism process;GO:0070887//cellular response to chemical stimulus;GO:0051707//response to other organism;GO:0071229//cellular response to acid chemical;GO:0071396//cellular response to lipid;GO:0033993//response to lipid;GO:1901701//cellular response to oxygen-containing compound;GO:0043207//response to external biotic stimulus;GO:0009987//cellular process;GO:0042221//response…
	ACS1	BnaA09g39260D	1.87183	0.16	0.58	0.000285599	0.000327495	K20772//1-aminocyclopropane-1-carboxylate synthase 1/2/6 [EC:4.4.1.14]+ko04016//MAPK signaling pathway - plant+ko01100//Metabolic pathways+ko01110//Biosynthesis of secondary metabolites+ko00270//Cysteine and methionine metabolism	XP_006402473.1|9.2e-247|hypothetical protein EUTSA_v10005927mg [Eutrema salsugineum]	GO:0008152//metabolic process;GO:0009058//biosynthetic process;GO:0048037//cofactor binding;GO:0003824//catalytic activity;GO:0008144//drug binding;GO:0005488//binding;GO:0019842//vitamin binding;GO:0050662//coenzyme binding;GO:0030170//pyridoxal phosphate binding;GO:0036094//small molecule binding;GO:0043167//ion binding;GO:0070279//vitamin B6 binding;GO:0097159//organic cyclic compound binding;…
	ACS2	BnaC05g00530D	-1.07665	1.05	0.5	0.000929381	0.00115081	K20772//1-aminocyclopropane-1-carboxylate synthase 1/2/6 [EC:4.4.1.14]+ko04016//MAPK signaling pathway - plant+ko01100//Metabolic pathways+ko01110//Biosynthesis of secondary metabolites+ko00270//Cysteine and methionine metabolism	CDY15174.1|4.9e-291|BnaC05g00530D [Brassica napus]	GO:0030170//pyridoxal phosphate binding;GO:0019842//vitamin binding;GO:0043167//ion binding;GO:0005488//binding;GO:0008144//drug binding;GO:0043168//anion binding;GO:0050662//coenzyme binding;GO:0016829//lyase activity;GO:1901363//heterocyclic compound binding;GO:0048037//cofactor binding;GO:0070279//vitamin B6 binding;GO:0016847//1-aminocyclopropane-1-carboxylate synthase activity;GO:0016846//ca…
	ACS2	BnaA10g00470D	-1.43144	3.2	1.205	3.04812e-11	1.93096e-11	K20772//1-aminocyclopropane-1-carboxylate synthase 1/2/6 [EC:4.4.1.14]+ko04016//MAPK signaling pathway - plant+ko01100//Metabolic pathways+ko01110//Biosynthesis of secondary metabolites+ko00270//Cysteine and methionine metabolism	XP_009119698.1|2.1e-253|PREDICTED: 1-aminocyclopropane-1-carboxylate synthase 2 [Brassica rapa]	GO:0008152//metabolic process;GO:0009058//biosynthetic process;GO:0030170//pyridoxal phosphate binding;GO:0016846//carbon-sulfur lyase activity;GO:0005488//binding;GO:0016829//lyase activity;GO:0070279//vitamin B6 binding;GO:0050662//coenzyme binding;GO:0043167//ion binding;GO:0048037//cofactor binding;GO:0019842//vitamin binding;GO:0043168//anion binding;GO:0003824//catalytic activity;GO:0008144…
	ACS6	BnaA09g21860D	-1.10959	26.125	12.27	7.8394e-60	1.24594e-60	K20772//1-aminocyclopropane-1-carboxylate synthase 1/2/6 [EC:4.4.1.14]+ko04016//MAPK signaling pathway - plant+ko01100//Metabolic pathways+ko01110//Biosynthesis of secondary metabolites+ko00270//Cysteine and methionine metabolism	XP_009108182.1|2.0e-289|PREDICTED: 1-aminocyclopropane-1-carboxylate synthase 6 [Brassica rapa]	GO:0009628//response to abiotic stimulus;GO:0009719//response to endogenous stimulus;GO:0009753//response to jasmonic acid;GO:0071281//cellular response to iron ion;GO:0070887//cellular response to chemical stimulus;GO:0010033//response to organic substance;GO:0032501//multicellular organismal process;GO:0071248//cellular response to metal ion;GO:0010038//response to metal ion;GO:0009725//respons…
	ACS6	BnaC09g24050D	-1.30551	19.89	8.175	4.02546e-59	6.48464e-60	K20772//1-aminocyclopropane-1-carboxylate synthase 1/2/6 [EC:4.4.1.14]+ko04016//MAPK signaling pathway - plant+ko01100//Metabolic pathways+ko01110//Biosynthesis of secondary metabolites+ko00270//Cysteine and methionine metabolism	XP_010435116.1|1.7e-256|PREDICTED: 1-aminocyclopropane-1-carboxylate synthase 6 [Camelina sativa]	GO:0009058//biosynthetic process;GO:0008152//metabolic process;GO:0097159//organic cyclic compound binding;GO:0036094//small molecule binding;GO:0019842//vitamin binding;GO:0043168//anion binding;GO:0050662//coenzyme binding;GO:0030170//pyridoxal phosphate binding;GO:0005488//binding;GO:1901363//heterocyclic compound binding;GO:0070279//vitamin B6 binding;GO:0008144//drug binding;GO:0043167//ion …
ET signaling	EIN3	BnaA07g27390D	5.35564	0	0.25	2.83105e-06	2.60577e-06	K14514//ethylene-insensitive protein 3+ko04016//MAPK signaling pathway - plant+ko04075//Plant hormone signal transduction	CDY38614.1|0.0e+00|BnaC06g30370D [Brassica napus]	GO:0031224//intrinsic component of membrane;GO:0016020//membrane;GO:0044425//membrane part;GO:0016021//integral component of membrane;
	EIN3	BnaC02g18430D	4.69501	0	0.155	0.000210996	0.000238491	K14514//ethylene-insensitive protein 3+ko04016//MAPK signaling pathway - plant+ko04075//Plant hormone signal transduction	XP_013737216.1|0.0e+00|PREDICTED: phosphate transporter PHO1 homolog 1-like [Brassica napus]
	EIN3	BnaA09g45890D	4.67851	0.03	0.72	3.17202e-12	1.89929e-12	K14514//ethylene-insensitive protein 3+ko04016//MAPK signaling pathway - plant+ko04075//Plant hormone signal transduction;K14514//ethylene-insensitive protein 3+ko04016//MAPK signaling pathway - plant+ko04075//Plant hormone signal transduction	CDY33783.1|0.0e+00|BnaA09g45890D [Brassica napus]
	EIN3	BnaC06g30370D	3.96554	0.09	1.31	2.29235e-27	7.44782e-28	K14514//ethylene-insensitive protein 3+ko04016//MAPK signaling pathway - plant+ko04075//Plant hormone signal transduction;K14514//ethylene-insensitive protein 3+ko04016//MAPK signaling pathway - plant+ko04075//Plant hormone signal transduction	CDY38614.1|0.0e+00|BnaC06g30370D [Brassica napus]	GO:0031224//intrinsic component of membrane;GO:0044425//membrane part;GO:0016020//membrane;GO:0016021//integral component of membrane;
	EIN3	BnaA01g23840D	2.19177	0.145	0.65	1.2456e-07	1.01472e-07	K14514//ethylene-insensitive protein 3+ko04016//MAPK signaling pathway - plant+ko04075//Plant hormone signal transduction	CDY18123.1|0.0e+00|BnaA01g23840D [Brassica napus]	GO:0006950//response to stress;GO:0031667//response to nutrient levels;GO:0006082//organic acid metabolic process;GO:0007165//signal transduction;GO:0050789//regulation of biological process;GO:0006810//transport;GO:1901576//organic substance biosynthetic process;GO:0051179//localization;GO:0006820//anion transport;GO:0071496//cellular response to external stimulus;GO:0016036//cellular response t…
	EIN3	BnaC08g39950D	1.93085	0.66	2.535	1.03671e-25	3.55302e-26	K14514//ethylene-insensitive protein 3+ko04016//MAPK signaling pathway - plant+ko04075//Plant hormone signal transduction;K14514//ethylene-insensitive protein 3+ko04016//MAPK signaling pathway - plant+ko04075//Plant hormone signal transduction	CDY16128.1|0.0e+00|BnaC08g39950D [Brassica napus]	GO:0044425//membrane part;GO:0031224//intrinsic component of membrane;GO:0016020//membrane;GO:0016021//integral component of membrane;
	EIN3	BnaC05g10300D	1.55331	0.38	1.15	1.83374e-09	1.30309e-09	K14514//ethylene-insensitive protein 3+ko04016//MAPK signaling pathway - plant+ko04075//Plant hormone signal transduction;K14514//ethylene-insensitive protein 3+ko04016//MAPK signaling pathway - plant+ko04075//Plant hormone signal transduction	CDY36429.1|0.0e+00|BnaC05g10300D [Brassica napus]	GO:0016021//integral component of membrane;GO:0031224//intrinsic component of membrane;GO:0016020//membrane;GO:0044425//membrane part;
	EIN3	BnaC02g34860D	1.52498	3.21	9.225	2.22805e-59	3.5687e-60	K14514//ethylene-insensitive protein 3+ko04016//MAPK signaling pathway - plant+ko04075//Plant hormone signal transduction	CDY37178.1|0.0e+00|BnaC02g34860D [Brassica napus]	GO:0044425//membrane part;GO:0016020//membrane;GO:0016021//integral component of membrane;GO:0031224//intrinsic component of membrane;
	EIN3	BnaA06g08940D	1.26759	0.285	0.695	0.000133878	0.000147702	K14514//ethylene-insensitive protein 3+ko04016//MAPK signaling pathway - plant+ko04075//Plant hormone signal transduction	XP_009148685.1|0.0e+00|PREDICTED: phosphate transporter PHO1 homolog 3 isoform X1 [Brassica rapa]	GO:0044425//membrane part;GO:0016021//integral component of membrane;GO:0016020//membrane;GO:0031224//intrinsic component of membrane;
	EIN3	BnaA09g45870D	-2.74033	4.48	0.805	1.2673e-87	1.36134e-88	K14514//ethylene-insensitive protein 3+ko04016//MAPK signaling pathway - plant+ko04075//Plant hormone signal transduction;K12193//charged multivesicular body protein 3+ko04144//Endocytosis;K12193//charged multivesicular body protein 3+ko04144//Endocytosis;K14514//ethylene-insensitive protein 3+ko04016//MAPK signaling pathway - plant+ko04075//Plant hormone signal transduction	CDY33781.1|0.0e+00|BnaA09g45870D [Brassica napus]	GO:0016020//membrane;GO:0016021//integral component of membrane;GO:0044425//membrane part;GO:0031224//intrinsic component of membrane;
	EIN3	BnaA09g19200D	-6.04105	0.745	0.01	7.47103e-17	3.56038e-17	K14514//ethylene-insensitive protein 3+ko04016//MAPK signaling pathway - plant+ko04075//Plant hormone signal transduction	XP_009114171.1|0.0e+00|PREDICTED: phosphate transporter PHO1 homolog 5-like [Brassica rapa]
	EIN3	BnaC01g30780D	-6.26432	0.75	0	2.01478e-10	1.34124e-10	K14514//ethylene-insensitive protein 3+ko04016//MAPK signaling pathway - plant+ko04075//Plant hormone signal transduction;K14514//ethylene-insensitive protein 3+ko04016//MAPK signaling pathway - plant+ko04075//Plant hormone signal transduction	CDY09013.1|1.5e-105|BnaC01g30780D [Brassica napus]	GO:0031224//intrinsic component of membrane;GO:0044425//membrane part;GO:0016020//membrane;GO:0016021//integral component of membrane;
	EIN2	BnaA10g26670D	-1.14553	16.615	7.49	6.94049e-127	4.8788e-128	K14513//ethylene-insensitive protein 2+ko04016//MAPK signaling pathway - plant+ko04075//Plant hormone signal transduction;K14513//ethylene-insensitive protein 2+ko04016//MAPK signaling pathway - plant+ko04075//Plant hormone signal transduction	CDY10393.1|0.0e+00|BnaCnng02940D [Brassica napus]	GO:0002009//morphogenesis of an epithelium;GO:0071369//cellular response to ethylene stimulus;GO:0090558//plant epidermis development;GO:0009888//tissue development;GO:0071840//cellular component organization or biogenesis;GO:0048469//cell maturation;GO:0048522//positive regulation of cellular process;GO:0033037//polysaccharide localization;GO:0010817//regulation of hormone levels;GO:0051707//res…
	EBF2	BnaC09g04050D	-2.09638	11.165	2.61	1.28585e-81	1.49072e-82	K14515//EIN3-binding F-box protein+ko04016//MAPK signaling pathway - plant+ko04075//Plant hormone signal transduction	XP_013612391.1|0.0e+00|PREDICTED: EIN3-binding F-box protein 2-like [Brassica oleracea var. oleracea]				Oryza sativa Japonica Group cDNA clone:J013001J06, full insert sequence
	EBF2	BnaA09g04600D	-2.134	22.57	5.225	6.70538e-168	3.49428e-169	K14515//EIN3-binding F-box protein+ko04016//MAPK signaling pathway - plant+ko04075//Plant hormone signal transduction	CDY19807.1|0.0e+00|BnaA09g04600D [Brassica napus]				Oryza sativa Japonica Group cDNA clone:J013001J06, full insert sequence
	ERS2	BnaC08g00620D	-1.02045	8.315	4.105	5.10564e-27	1.67759e-27	K14509//ethylene receptor [EC:2.7.13.-]+ko04016//MAPK signaling pathway - plant+ko04075//Plant hormone signal transduction;K14509//ethylene receptor [EC:2.7.13.-]+ko04016//MAPK signaling pathway - plant+ko04075//Plant hormone signal transduction	XP_013599690.1|0.0e+00|PREDICTED: ethylene response sensor 2 [Brassica oleracea var. oleracea]	GO:0005623//cell;GO:0016020//membrane;GO:0031224//intrinsic component of membrane;GO:0044464//cell part;GO:0044425//membrane part;GO:0005622//intracellular;GO:0016021//integral component of membrane;GO:0004871//signal transducer activity;GO:0004673//protein histidine kinase activity;GO:0016772//transferase activity, transferring phosphorus-containing groups;GO:0000155//phosphorelay sensor kinase …
	CTR1	BnaA10g26380D	-1.38099	35.27	13.215	1.75081e-238	6.10815e-240	K14510//serine/threonine-protein kinase CTR1 [EC:2.7.11.1]+ko04016//MAPK signaling pathway - plant+ko04075//Plant hormone signal transduction;K14510//serine/threonine-protein kinase CTR1 [EC:2.7.11.1]+ko04016//MAPK signaling pathway - plant+ko04075//Plant hormone signal transduction	CDY10360.1|0.0e+00|BnaCnng02610D [Brassica napus]	GO:0005524//ATP binding;GO:0035639//purine ribonucleoside triphosphate binding;GO:0017076//purine nucleotide binding;GO:0005488//binding;GO:0008144//drug binding;GO:0097367//carbohydrate derivative binding;GO:0097159//organic cyclic compound binding;GO:0030554//adenyl nucleotide binding;GO:0004672//protein kinase activity;GO:0016773//phosphotransferase activity, alcohol group as acceptor;GO:00431…
	ERF2	BnaA02g25110D	-1.21775	21.43	9.35	2.60263e-25	9.03106e-26	K14517//ethylene-responsive transcription factor 2+ko04075//Plant hormone signal transduction	CDY28965.1|8.5e-129|BnaA02g25110D [Brassica napus]	GO:0010467//gene expression;GO:0006725//cellular aromatic compound metabolic process;GO:1901700//response to oxygen-containing compound;GO:0034654//nucleobase-containing compound biosynthetic process;GO:0072359//circulatory system development;GO:0034645//cellular macromolecule biosynthetic process;GO:1901576//organic substance biosynthetic process;GO:0010033//response to organic substance;GO:0090…		AP2-EREBP	Malus x domestica AP2 domain class transcription factor (AP2D43) mRNA, complete cds
	ERF2	BnaAnng07060D	-1.25912	14.68	6.175	1.89206e-18	8.40959e-19	K14517//ethylene-responsive transcription factor 2+ko04075//Plant hormone signal transduction	CDY43434.1|4.9e-129|BnaAnng07060D [Brassica napus]	GO:0009058//biosynthetic process;GO:0034654//nucleobase-containing compound biosynthetic process;GO:0097659//nucleic acid-templated transcription;GO:0018130//heterocycle biosynthetic process;GO:0044238//primary metabolic process;GO:0006725//cellular aromatic compound metabolic process;GO:0090304//nucleic acid metabolic process;GO:1901576//organic substance biosynthetic process;GO:0043170//macromo…		AP2-EREBP	Malus x domestica AP2 domain class transcription factor (AP2D43) mRNA, complete cds
	ERF2	BnaA06g35500D	-1.33127	36.735	14.545	2.45112e-44	5.20037e-45	K14517//ethylene-responsive transcription factor 2+ko04075//Plant hormone signal transduction	CDY33523.1|6.1e-121|BnaA06g35500D [Brassica napus]			AP2-EREBP	Malus x domestica AP2 domain class transcription factor (AP2D43) mRNA, complete cds
	ERF2	BnaC07g20040D	-1.62946	24.945	8.065	1.19587e-42	2.63803e-43	K14517//ethylene-responsive transcription factor 2+ko04075//Plant hormone signal transduction	XP_013693573.1|3.0e-123|PREDICTED: ethylene-responsive transcription factor 2-like [Brassica napus]			AP2-EREBP	Malus x domestica AP2 domain class transcription factor (AP2D43) mRNA, complete cds
	ERF2	BnaC09g20090D	-1.01737	6.38	3.13	1.69684e-09	1.20248e-09	K14517//ethylene-responsive transcription factor 2+ko04075//Plant hormone signal transduction;K14517//ethylene-responsive transcription factor 2+ko04075//Plant hormone signal transduction	XP_013609444.1|1.5e-136|PREDICTED: ethylene-responsive transcription factor 2-like [Brassica oleracea var. oleracea]	GO:0046483//heterocycle metabolic process;GO:0008152//metabolic process;GO:0009987//cellular process;GO:0043170//macromolecule metabolic process;GO:0006725//cellular aromatic compound metabolic process;GO:0019438//aromatic compound biosynthetic process;GO:0009059//macromolecule biosynthetic process;GO:0097659//nucleic acid-templated transcription;GO:0009058//biosynthetic process;GO:0006807//nitro…		AP2-EREBP	Malus x domestica AP2 domain class transcription factor (AP2D43) mRNA, complete cds
	ERF2	BnaCnng60520D	-1.12079	16.695	7.75	1.20731e-17	5.56341e-18	K14517//ethylene-responsive transcription factor 2+ko04075//Plant hormone signal transduction;K14517//ethylene-responsive transcription factor 2+ko04075//Plant hormone signal transduction	CDY68787.1|1.2e-124|BnaCnng60520D [Brassica napus]	GO:0007275//multicellular organism development;GO:1901360//organic cyclic compound metabolic process;GO:0010200//response to chitin;GO:0034645//cellular macromolecule biosynthetic process;GO:0006139//nucleobase-containing compound metabolic process;GO:0044237//cellular metabolic process;GO:0034641//cellular nitrogen compound metabolic process;GO:0044238//primary metabolic process;GO:1901698//resp…		AP2-EREBP	Malus x domestica AP2 domain class transcription factor (AP2D43) mRNA, complete cds
	ERF	BnaC07g08350D	-1.60064	5.815	1.925	1.40193e-06	1.25334e-06	K14517//ethylene-responsive transcription factor 2+ko04075//Plant hormone signal transduction;K09286//EREBP-like factor	XP_013717764.1|1.0e-73|PREDICTED: ethylene-responsive transcription factor ERF098-like [Brassica napus]	GO:0006807//nitrogen compound metabolic process;GO:0009059//macromolecule biosynthetic process;GO:0019438//aromatic compound biosynthetic process;GO:1901360//organic cyclic compound metabolic process;GO:0034645//cellular macromolecule biosynthetic process;GO:0006725//cellular aromatic compound metabolic process;GO:0044271//cellular nitrogen compound biosynthetic process;GO:0034654//nucleobase-con…		AP2-EREBP	Malus x domestica AP2 domain class transcription factor (AP2D43) mRNA, complete cds
	ERF	BnaA07g06750D	-2.79168	9.58	1.41	1.49556e-18	6.62096e-19	K14517//ethylene-responsive transcription factor 2+ko04075//Plant hormone signal transduction;K09286//EREBP-like factor	XP_009102648.1|1.2e-74|PREDICTED: ethylene-responsive transcription factor ERF098-like [Brassica rapa]	GO:0018130//heterocycle biosynthetic process;GO:0006139//nucleobase-containing compound metabolic process;GO:0034641//cellular nitrogen compound metabolic process;GO:0006725//cellular aromatic compound metabolic process;GO:0044260//cellular macromolecule metabolic process;GO:0044238//primary metabolic process;GO:0044271//cellular nitrogen compound biosynthetic process;GO:0044237//cellular metabol…		AP2-EREBP	Malus x domestica AP2 domain class transcription factor (AP2D43) mRNA, complete cds
	ERF	BGI_novel_G003295	-1.61155	9.45	3.16	2.50309e-11	1.57658e-11	K14517//ethylene-responsive transcription factor 2+ko04075//Plant hormone signal transduction		GO:0008152//metabolic process;GO:0009059//macromolecule biosynthetic process;GO:0046483//heterocycle metabolic process;GO:0042221//response to chemical;GO:0043170//macromolecule metabolic process;GO:1901700//response to oxygen-containing compound;GO:0044260//cellular macromolecule metabolic process;GO:0006725//cellular aromatic compound metabolic process;GO:0010243//response to organonitrogen com…
SA biosynthesis	ICS2	BnaC05g14570D	-1.23639	1.5	0.63	3.89061e-06	3.6272e-06	K02552//menaquinone-specific isochorismate synthase [EC:5.4.4.2]+ko00130//Ubiquinone and other terpenoid-quinone biosynthesis+ko01100//Metabolic pathways+ko01110//Biosynthesis of secondary metabolites	XP_013715406.1|0.0e+00|PREDICTED: isochorismate synthase 2, chloroplastic-like [Brassica napus]	GO:0009058//biosynthetic process;GO:0008152//metabolic process;GO:0016866//intramolecular transferase activity;GO:0003824//catalytic activity;GO:0008909//isochorismate synthase activity;GO:0050486//intramolecular transferase activity, transferring hydroxy groups;GO:0016853//isomerase activity;
	ICS2	BnaC08g18420D	-1.41919	17.02	6.505	3.20584e-65	4.69284e-66	K02552//menaquinone-specific isochorismate synthase [EC:5.4.4.2]+ko00130//Ubiquinone and other terpenoid-quinone biosynthesis+ko01100//Metabolic pathways+ko01110//Biosynthesis of secondary metabolites	XP_006416556.1|1.2e-269|hypothetical protein EUTSA_v10007243mg [Eutrema salsugineum]	GO:0008152//metabolic process;GO:0009058//biosynthetic process;GO:0008909//isochorismate synthase activity;GO:0016853//isomerase activity;GO:0016866//intramolecular transferase activity;GO:0050486//intramolecular transferase activity, transferring hydroxy groups;GO:0003824//catalytic activity;
	ICS2	BnaA08g22340D	-1.17317	18.04	7.55	1.41033e-77	1.72577e-78	K02552//menaquinone-specific isochorismate synthase [EC:5.4.4.2]+ko00130//Ubiquinone and other terpenoid-quinone biosynthesis+ko01100//Metabolic pathways+ko01110//Biosynthesis of secondary metabolites;K02552//menaquinone-specific isochorismate synthase [EC:5.4.4.2]+ko00130//Ubiquinone and other terpenoid-quinone biosynthesis+ko01100//Metabolic pathways+ko01110//Biosynthesis of secondary metabolit…	XP_006416556.1|7.6e-272|hypothetical protein EUTSA_v10007243mg [Eutrema salsugineum]	GO:0071705//nitrogen compound transport;GO:0051179//localization;GO:0009058//biosynthetic process;GO:0015706//nitrate transport;GO:0006810//transport;GO:0032501//multicellular organismal process;GO:0006811//ion transport;GO:0008152//metabolic process;GO:0015698//inorganic anion transport;GO:0010233//phloem transport;GO:0006820//anion transport;GO:0051234//establishment of localization;GO:0090408/…
	ICS	BGI_novel_G002011	-9.66006	11.325	0	2.60337e-70	3.54771e-71	K02552//menaquinone-specific isochorismate synthase [EC:5.4.4.2]+ko00130//Ubiquinone and other terpenoid-quinone biosynthesis+ko01100//Metabolic pathways+ko01110//Biosynthesis of secondary metabolites
SA signaling	TGA1	BnaA09g07120D	1.32329	4.92	12.16	8.05839e-40	1.88875e-40	K14431//transcription factor TGA+ko04075//Plant hormone signal transduction;K14431//transcription factor TGA+ko04075//Plant hormone signal transduction	CDY18683.1|7.3e-215|BnaA09g07120D [Brassica napus]	GO:1901362//organic cyclic compound biosynthetic process;GO:0006725//cellular aromatic compound metabolic process;GO:0018130//heterocycle biosynthetic process;GO:0097659//nucleic acid-templated transcription;GO:0044260//cellular macromolecule metabolic process;GO:0006139//nucleobase-containing compound metabolic process;GO:0009987//cellular process;GO:0044238//primary metabolic process;GO:0019438…
	TGA1	BnaC09g06840D	1.13362	5.335	11.47	5.23366e-22	2.03568e-22	K14431//transcription factor TGA+ko04075//Plant hormone signal transduction	XP_013607232.1|4.9e-222|PREDICTED: transcription factor TGA1-like isoform X1 [Brassica oleracea var. oleracea]	GO:0034641//cellular nitrogen compound metabolic process;GO:0006139//nucleobase-containing compound metabolic process;GO:0044249//cellular biosynthetic process;GO:0009059//macromolecule biosynthetic process;GO:0044271//cellular nitrogen compound biosynthetic process;GO:0006807//nitrogen compound metabolic process;GO:0034645//cellular macromolecule biosynthetic process;GO:0010467//gene expression;…
	TGA7	BnaA07g20770D	-1.01201	4.955	2.42	2.12124e-10	1.41381e-10	K14431//transcription factor TGA+ko04075//Plant hormone signal transduction;K14431//transcription factor TGA+ko04075//Plant hormone signal transduction	XP_009104597.1|2.3e-208|PREDICTED: transcription factor TGA7-like isoform X2 [Brassica rapa]
	TGA4	BnaA02g00310D	-1.02043	43.965	21.87	1.7826e-62	2.70277e-63	K14431//transcription factor TGA+ko04075//Plant hormone signal transduction	XP_009125331.1|1.2e-206|PREDICTED: transcription factor TGA4 isoform X1 [Brassica rapa]	GO:0044271//cellular nitrogen compound biosynthetic process;GO:1901362//organic cyclic compound biosynthetic process;GO:0034641//cellular nitrogen compound metabolic process;GO:0009058//biosynthetic process;GO:1901360//organic cyclic compound metabolic process;GO:0043170//macromolecule metabolic process;GO:0044260//cellular macromolecule metabolic process;GO:0019438//aromatic compound biosyntheti…
	TGA6	BnaC05g40810D	-1.1597	4.04	1.87	2.41846e-11	1.52202e-11	K14431//transcription factor TGA+ko04075//Plant hormone signal transduction;K14431//transcription factor TGA+ko04075//Plant hormone signal transduction;K14431//transcription factor TGA+ko04075//Plant hormone signal transduction;K14431//transcription factor TGA+ko04075//Plant hormone signal transduction	CDY42138.1|2.1e-181|BnaC05g40810D [Brassica napus]
	TGA6	BnaA10g24020D	-1.45946	8.325	2.88	3.15661e-28	1.00212e-28	K14431//transcription factor TGA+ko04075//Plant hormone signal transduction;K14431//transcription factor TGA+ko04075//Plant hormone signal transduction	XP_013606547.1|5.9e-176|PREDICTED: transcription factor TGA2 [Brassica oleracea var. oleracea]	GO:0098542//defense response to other organism;GO:0044238//primary metabolic process;GO:0019222//regulation of metabolic process;GO:0006139//nucleobase-containing compound metabolic process;GO:0016070//RNA metabolic process;GO:0008152//metabolic process;GO:0007154//cell communication;GO:1903507//negative regulation of nucleic acid-templated transcription;GO:1901360//organic cyclic compound metabo…
	TGA4	BnaA10g22150D	-1.46637	4.99	1.795	1.0333e-13	5.72906e-14	K14431//transcription factor TGA+ko04075//Plant hormone signal transduction	XP_009122096.1|7.7e-209|PREDICTED: transcription factor TGA4 [Brassica rapa]	GO:0044260//cellular macromolecule metabolic process;GO:0097659//nucleic acid-templated transcription;GO:0034645//cellular macromolecule biosynthetic process;GO:0009987//cellular process;GO:0046483//heterocycle metabolic process;GO:0071704//organic substance metabolic process;GO:0009409//response to cold;GO:0016070//RNA metabolic process;GO:1901362//organic cyclic compound biosynthetic process;GO…
	PR1	BnaC01g04530D	6.28758	0.25	19.31	4.63766e-72	6.15495e-73	K13449//pathogenesis-related protein 1+ko04016//MAPK signaling pathway - plant+ko04626//Plant-pathogen interaction+ko04075//Plant hormone signal transduction	XP_013740758.1|3.9e-102|PREDICTED: pathogenesis-related protein 1 [Brassica napus]	GO:0005576//extracellular region;
	PR1	BnaA03g38630D	5.7938	7.68	430.555	0	0	K13449//pathogenesis-related protein 1+ko04016//MAPK signaling pathway - plant+ko04626//Plant-pathogen interaction+ko04075//Plant hormone signal transduction	XP_009136247.1|2.0e-92|PREDICTED: pathogenesis-related protein 1-like [Brassica rapa]	GO:0005576//extracellular region;
	PR1	BnaC03g45470D	5.0494	20.055	673.75	0	0	K13449//pathogenesis-related protein 1+ko04016//MAPK signaling pathway - plant+ko04626//Plant-pathogen interaction+ko04075//Plant hormone signal transduction	XP_013733404.1|6.9e-93|PREDICTED: pathogenesis-related protein 1-like [Brassica napus]	GO:0005576//extracellular region;
WRKY	WRKY72	BnaC05g20030D	4.57954	0	0.215	0.000379401	0.000443184	K13424//WRKY transcription factor 33+ko04016//MAPK signaling pathway - plant+ko04626//Plant-pathogen interaction	XP_013682588.1|0.0e+00|PREDICTED: probable WRKY transcription factor 72 [Brassica napus]	GO:0034654//nucleobase-containing compound biosynthetic process;GO:0016070//RNA metabolic process;GO:0044249//cellular biosynthetic process;GO:0006807//nitrogen compound metabolic process;GO:0044271//cellular nitrogen compound biosynthetic process;GO:0006725//cellular aromatic compound metabolic process;GO:1901362//organic cyclic compound biosynthetic process;GO:0046483//heterocycle metabolic pro…		WRKY
	WRKY12	BnaC04g05170D	4.21645	0.05	0.96	1.75134e-05	1.74517e-05	K13424//WRKY transcription factor 33+ko04016//MAPK signaling pathway - plant+ko04626//Plant-pathogen interaction	CDY48258.1|1.7e-123|BnaC04g05170D [Brassica napus]	GO:0006351//transcription, DNA-templated;GO:0046483//heterocycle metabolic process;GO:0009987//cellular process;GO:0044238//primary metabolic process;GO:0008152//metabolic process;GO:0044271//cellular nitrogen compound biosynthetic process;GO:0044249//cellular biosynthetic process;GO:1901362//organic cyclic compound biosynthetic process;GO:0006807//nitrogen compound metabolic process;GO:1901576//…		WRKY
	WRKY6	BnaA03g59960D	3.30352	0.065	0.62	1.12076e-07	9.10284e-08	K13424//WRKY transcription factor 33+ko04016//MAPK signaling pathway - plant+ko04626//Plant-pathogen interaction	CDY24892.1|5.9e-303|BnaA03g59960D [Brassica napus]	GO:0090304//nucleic acid metabolic process;GO:0097659//nucleic acid-templated transcription;GO:0044249//cellular biosynthetic process;GO:0016070//RNA metabolic process;GO:0032774//RNA biosynthetic process;GO:0044238//primary metabolic process;GO:0006807//nitrogen compound metabolic process;GO:0006351//transcription, DNA-templated;GO:0009059//macromolecule biosynthetic process;GO:1901362//organic …		WRKY
	WRKY65	BnaA08g18040D	2.50764	0.965	5.4	3.15881e-20	1.31487e-20	K13425//WRKY transcription factor 22+ko04016//MAPK signaling pathway - plant+ko04626//Plant-pathogen interaction	XP_013655098.1|4.4e-150|PREDICTED: probable WRKY transcription factor 65 [Brassica napus]	GO:0046483//heterocycle metabolic process;GO:0044260//cellular macromolecule metabolic process;GO:0034641//cellular nitrogen compound metabolic process;GO:0016070//RNA metabolic process;GO:1901362//organic cyclic compound biosynthetic process;GO:0034654//nucleobase-containing compound biosynthetic process;GO:1901360//organic cyclic compound metabolic process;GO:0018130//heterocycle biosynthetic p…		WRKY	Populus trichocarpa clone 196822 TIR-NBS-TIR-TIR-WRKY type disease resistance protein mRNA, complete cds.
	WRKY65	BnaA09g54080D	2.49707	0.12	0.68	0.000870519	0.00107298	K13425//WRKY transcription factor 22+ko04016//MAPK signaling pathway - plant+ko04626//Plant-pathogen interaction	XP_013659674.1|4.0e-151|PREDICTED: probable WRKY transcription factor 65 [Brassica napus]	GO:0019438//aromatic compound biosynthetic process;GO:0044271//cellular nitrogen compound biosynthetic process;GO:0044260//cellular macromolecule metabolic process;GO:1901360//organic cyclic compound metabolic process;GO:0006725//cellular aromatic compound metabolic process;GO:0006139//nucleobase-containing compound metabolic process;GO:0018130//heterocycle biosynthetic process;GO:1901576//organi…		WRKY	Populus trichocarpa clone 196822 TIR-NBS-TIR-TIR-WRKY type disease resistance protein mRNA, complete cds.
	WRKY31	BnaC01g13500D	1.74034	0.455	1.53	1.03411e-08	7.74573e-09	K13424//WRKY transcription factor 33+ko04016//MAPK signaling pathway - plant+ko04626//Plant-pathogen interaction	XP_013734026.1|2.6e-295|PREDICTED: probable WRKY transcription factor 31 [Brassica napus]	GO:0044260//cellular macromolecule metabolic process;GO:0034654//nucleobase-containing compound biosynthetic process;GO:1901576//organic substance biosynthetic process;GO:0044249//cellular biosynthetic process;GO:0034641//cellular nitrogen compound metabolic process;GO:0006139//nucleobase-containing compound metabolic process;GO:0019438//aromatic compound biosynthetic process;GO:0016070//RNA meta…		WRKY
	WRKY62	BnaAnng00020D	2.86904	0.35	2.585	6.34237e-12	3.86145e-12	K13459//disease resistance protein RPS2+ko04626//Plant-pathogen interaction;K13425//WRKY transcription factor 22+ko04016//MAPK signaling pathway - plant+ko04626//Plant-pathogen interaction	XP_013728064.1|6.0e-155|PREDICTED: probable WRKY transcription factor 62 [Brassica napus]			WRKY	Sorghum bicolor hypothetical protein, mRNA
	WRKY70	BnaC08g27340D	1.64057	4.035	12.63	3.35633e-28	1.06619e-28	K13459//disease resistance protein RPS2+ko04626//Plant-pathogen interaction;K16225//probable WRKY transcription factor 52+ko04626//Plant-pathogen interaction	XP_013599873.1|5.0e-160|PREDICTED: probable WRKY transcription factor 70 [Brassica oleracea var. oleracea]	GO:0044260//cellular macromolecule metabolic process;GO:0010467//gene expression;GO:0006139//nucleobase-containing compound metabolic process;GO:0034645//cellular macromolecule biosynthetic process;GO:0046483//heterocycle metabolic process;GO:1901360//organic cyclic compound metabolic process;GO:0044271//cellular nitrogen compound biosynthetic process;GO:0008152//metabolic process;GO:0009058//bio…		WRKY
	WRKY33	BnaA04g22040D	-2.85794	28.53	3.98	1.59481e-229	5.81245e-231	K13424//WRKY transcription factor 33+ko04016//MAPK signaling pathway - plant+ko04626//Plant-pathogen interaction	CDY18383.1|2.1e-286|BnaA04g22040D [Brassica napus]	GO:0044249//cellular biosynthetic process;GO:0044237//cellular metabolic process;GO:0006351//transcription, DNA-templated;GO:0034645//cellular macromolecule biosynthetic process;GO:0006807//nitrogen compound metabolic process;GO:0016070//RNA metabolic process;GO:0034654//nucleobase-containing compound biosynthetic process;GO:1901360//organic cyclic compound metabolic process;GO:0010467//gene expr…		WRKY
	WRKY33	BnaA05g34850D	-2.86131	24.115	3.405	1.5938e-190	7.06354e-192	K13424//WRKY transcription factor 33+ko04016//MAPK signaling pathway - plant+ko04626//Plant-pathogen interaction	CDY65564.1|1.6e-278|BnaA05g34850D [Brassica napus]	GO:0010467//gene expression;GO:0032774//RNA biosynthetic process;GO:0044237//cellular metabolic process;GO:0090304//nucleic acid metabolic process;GO:0034645//cellular macromolecule biosynthetic process;GO:0097659//nucleic acid-templated transcription;GO:1901362//organic cyclic compound biosynthetic process;GO:0018130//heterocycle biosynthetic process;GO:0071704//organic substance metabolic proce…		WRKY
	WRKY33	BnaC04g06800D	-2.48762	33.51	6.085	7.86821e-230	2.86137e-231	K13424//WRKY transcription factor 33+ko04016//MAPK signaling pathway - plant+ko04626//Plant-pathogen interaction	XP_013631647.1|1.2e-281|PREDICTED: probable WRKY transcription factor 33 [Brassica oleracea var. oleracea]	GO:0009987//cellular process;GO:0008152//metabolic process;GO:0034645//cellular macromolecule biosynthetic process;GO:0044249//cellular biosynthetic process;GO:0044238//primary metabolic process;GO:0009059//macromolecule biosynthetic process;GO:1901360//organic cyclic compound metabolic process;GO:0010467//gene expression;GO:1901362//organic cyclic compound biosynthetic process;GO:0044260//cellul…		WRKY
	WRKY33	BnaCnng66020D	-2.48129	52.245	9.47	0	0	K13424//WRKY transcription factor 33+ko04016//MAPK signaling pathway - plant+ko04626//Plant-pathogen interaction	XP_013637529.1|2.1e-283|PREDICTED: probable WRKY transcription factor 33 [Brassica oleracea var. oleracea]	GO:1901360//organic cyclic compound metabolic process;GO:0034641//cellular nitrogen compound metabolic process;GO:0071704//organic substance metabolic process;GO:0044260//cellular macromolecule metabolic process;GO:0034645//cellular macromolecule biosynthetic process;GO:0046483//heterocycle metabolic process;GO:0009987//cellular process;GO:0044237//cellular metabolic process;GO:1901576//organic s…		WRKY
	WRKY33	BnaA03g17820D	-1.46173	35.73	13.01	4.51854e-119	3.44535e-120	K13424//WRKY transcription factor 33+ko04016//MAPK signaling pathway - plant+ko04626//Plant-pathogen interaction	CDY07729.1|4.5e-278|BnaA03g17820D [Brassica napus]	GO:0006725//cellular aromatic compound metabolic process;GO:0032774//RNA biosynthetic process;GO:0044271//cellular nitrogen compound biosynthetic process;GO:0044260//cellular macromolecule metabolic process;GO:0009059//macromolecule biosynthetic process;GO:1901576//organic substance biosynthetic process;GO:0044249//cellular biosynthetic process;GO:0006351//transcription, DNA-templated;GO:0044238/…		WRKY	Arabidopsis thaliana WRKY19; transcription factor (WRKY19) mRNA, complete cds
	WRKY33	BnaC03g21360D	-1.35273	121.695	47.78	0	0	K13424//WRKY transcription factor 33+ko04016//MAPK signaling pathway - plant+ko04626//Plant-pathogen interaction	XP_013625082.1|2.9e-288|PREDICTED: probable WRKY transcription factor 33 [Brassica oleracea var. oleracea]	GO:0006351//transcription, DNA-templated;GO:0044271//cellular nitrogen compound biosynthetic process;GO:0090304//nucleic acid metabolic process;GO:0019438//aromatic compound biosynthetic process;GO:0009058//biosynthetic process;GO:0006807//nitrogen compound metabolic process;GO:0006139//nucleobase-containing compound metabolic process;GO:1901360//organic cyclic compound metabolic process;GO:00717…		WRKY	Arabidopsis thaliana DNA chromosome 4, contig fragment No. 33.
	WRKY36	BnaC06g30870D	-4.46486	0.575	0.025	2.34667e-06	2.14343e-06	K13424//WRKY transcription factor 33+ko04016//MAPK signaling pathway - plant+ko04626//Plant-pathogen interaction;K18834//WRKY transcription factor 1+ko04626//Plant-pathogen interaction	XP_013592830.1|1.4e-221|PREDICTED: probable WRKY transcription factor 36 [Brassica oleracea var. oleracea]	GO:0018130//heterocycle biosynthetic process;GO:0010467//gene expression;GO:0032774//RNA biosynthetic process;GO:1901362//organic cyclic compound biosynthetic process;GO:0044260//cellular macromolecule metabolic process;GO:0044271//cellular nitrogen compound biosynthetic process;GO:0034654//nucleobase-containing compound biosynthetic process;GO:0034641//cellular nitrogen compound metabolic proces…		WRKY
	WRKY29	BnaC07g38350D	-2.7257	0.905	0.135	1.86263e-05	1.8609e-05	K13426//WRKY transcription factor 29+ko04016//MAPK signaling pathway - plant+ko04626//Plant-pathogen interaction	XP_013731002.1|4.0e-171|PREDICTED: probable WRKY transcription factor 29 [Brassica napus]	GO:1901362//organic cyclic compound biosynthetic process;GO:0034654//nucleobase-containing compound biosynthetic process;GO:0044271//cellular nitrogen compound biosynthetic process;GO:0044237//cellular metabolic process;GO:0006351//transcription, DNA-templated;GO:0090304//nucleic acid metabolic process;GO:0009987//cellular process;GO:0016070//RNA metabolic process;GO:0034645//cellular macromolecu…		WRKY	Arabidopsis thaliana TTR1 (WRKY domain family protein 16); transcription factor (TTR1) mRNA, complete cds.
	WRKY29	BnaA03g46020D	-2.94331	1.855	0.245	3.18458e-10	2.14913e-10	K13426//WRKY transcription factor 29+ko04016//MAPK signaling pathway - plant+ko04626//Plant-pathogen interaction	XP_013737680.1|3.1e-171|PREDICTED: probable WRKY transcription factor 29 [Brassica napus]	GO:0090304//nucleic acid metabolic process;GO:0071704//organic substance metabolic process;GO:0006139//nucleobase-containing compound metabolic process;GO:0016070//RNA metabolic process;GO:0009058//biosynthetic process;GO:0006351//transcription, DNA-templated;GO:0097659//nucleic acid-templated transcription;GO:0034645//cellular macromolecule biosynthetic process;GO:0018130//heterocycle biosynthet…		WRKY	Arabidopsis thaliana TTR1 (WRKY domain family protein 16); transcription factor (TTR1) mRNA, complete cds.
	WRKY39	BnaC05g47140D	-2.60886	0.78	0.13	5.51954e-05	5.81176e-05	K13425//WRKY transcription factor 22+ko04016//MAPK signaling pathway - plant+ko04626//Plant-pathogen interaction	CDY41890.1|1.1e-182|BnaC05g47140D [Brassica napus]	GO:0034654//nucleobase-containing compound biosynthetic process;GO:0034645//cellular macromolecule biosynthetic process;GO:0046483//heterocycle metabolic process;GO:0034641//cellular nitrogen compound metabolic process;GO:0097659//nucleic acid-templated transcription;GO:0032774//RNA biosynthetic process;GO:0016070//RNA metabolic process;GO:0006807//nitrogen compound metabolic process;GO:0008152//…		WRKY
	WRKY39	BnaA03g28720D	-1.3049	9.225	3.76	4.35149e-18	1.96783e-18	K13425//WRKY transcription factor 22+ko04016//MAPK signaling pathway - plant+ko04626//Plant-pathogen interaction	XP_009134777.1|1.1e-179|PREDICTED: probable WRKY transcription factor 39 [Brassica rapa]			WRKY
	WRKY18	BnaC01g06660D	-1.05269	3.41	1.675	6.98794e-06	6.68014e-06	K13425//WRKY transcription factor 22+ko04016//MAPK signaling pathway - plant+ko04626//Plant-pathogen interaction;K18834//WRKY transcription factor 1+ko04626//Plant-pathogen interaction	XP_013638525.1|1.4e-177|PREDICTED: WRKY transcription factor 18-like [Brassica oleracea var. oleracea]	GO:0097659//nucleic acid-templated transcription;GO:0044260//cellular macromolecule metabolic process;GO:0016070//RNA metabolic process;GO:0034641//cellular nitrogen compound metabolic process;GO:0044237//cellular metabolic process;GO:0034654//nucleobase-containing compound biosynthetic process;GO:0043170//macromolecule metabolic process;GO:0034645//cellular macromolecule biosynthetic process;GO:…		WRKY
	WRKY11	BnaA08g12420D	-1.12538	38.51	17.675	1.19158e-53	2.11333e-54	K13425//WRKY transcription factor 22+ko04016//MAPK signaling pathway - plant+ko04626//Plant-pathogen interaction	CDY23304.1|3.6e-175|BnaA08g12420D [Brassica napus]	GO:0006139//nucleobase-containing compound metabolic process;GO:0032774//RNA biosynthetic process;GO:0071704//organic substance metabolic process;GO:0043170//macromolecule metabolic process;GO:0019438//aromatic compound biosynthetic process;GO:0006351//transcription, DNA-templated;GO:0006725//cellular aromatic compound metabolic process;GO:0016070//RNA metabolic process;GO:0044238//primary metabo…		WRKY
	WRKY20	BnaC07g40660D	-1.30581	0.775	0.32	0.000774168	0.000947013	K13424//WRKY transcription factor 33+ko04016//MAPK signaling pathway - plant+ko04626//Plant-pathogen interaction	XP_013705448.1|0.0e+00|PREDICTED: probable WRKY transcription factor 20 isoform X1 [Brassica napus]			WRKY
	WRKY30	BnaC07g30300D	-1.23299	13.88	5.995	2.27332e-32	6.40392e-33	K13459//disease resistance protein RPS2+ko04626//Plant-pathogen interaction;K16225//probable WRKY transcription factor 52+ko04626//Plant-pathogen interaction;K18835//WRKY transcription factor 2+ko04626//Plant-pathogen interaction;K13459//disease resistance protein RPS2+ko04626//Plant-pathogen interaction;K16225//probable WRKY transcription factor 52+ko04626//Plant-pathogen interaction;K18835//WRK…	XP_013596670.1|2.4e-182|PREDICTED: probable WRKY transcription factor 30 [Brassica oleracea var. oleracea]	GO:0019438//aromatic compound biosynthetic process;GO:0009987//cellular process;GO:1901362//organic cyclic compound biosynthetic process;GO:0032774//RNA biosynthetic process;GO:0006725//cellular aromatic compound metabolic process;GO:0006139//nucleobase-containing compound metabolic process;GO:0009059//macromolecule biosynthetic process;GO:0097659//nucleic acid-templated transcription;GO:0044260/…		WRKY
	WRKY30	BnaA06g26680D	-1.95163	9.37	2.43	3.59339e-31	1.046e-31	K13459//disease resistance protein RPS2+ko04626//Plant-pathogen interaction;K18835//WRKY transcription factor 2+ko04626//Plant-pathogen interaction	XP_013643451.1|1.2e-181|PREDICTED: probable WRKY transcription factor 30 [Brassica napus]	GO:0006351//transcription, DNA-templated;GO:0044260//cellular macromolecule metabolic process;GO:0006139//nucleobase-containing compound metabolic process;GO:0016070//RNA metabolic process;GO:0044271//cellular nitrogen compound biosynthetic process;GO:0034645//cellular macromolecule biosynthetic process;GO:0044237//cellular metabolic process;GO:0009059//macromolecule biosynthetic process;GO:19013…		WRKY
	WRKY41	BnaCnng45760D	-1.9691	21.555	5.535	8.06172e-75	1.02321e-75	K13459//disease resistance protein RPS2+ko04626//Plant-pathogen interaction;K16225//probable WRKY transcription factor 52+ko04626//Plant-pathogen interaction;K13426//WRKY transcription factor 29+ko04016//MAPK signaling pathway - plant+ko04626//Plant-pathogen interaction	XP_013616531.1|2.2e-194|PREDICTED: probable WRKY transcription factor 41 [Brassica oleracea var. oleracea]	GO:1901362//organic cyclic compound biosynthetic process;GO:0044260//cellular macromolecule metabolic process;GO:0044271//cellular nitrogen compound biosynthetic process;GO:1901360//organic cyclic compound metabolic process;GO:0043170//macromolecule metabolic process;GO:0044237//cellular metabolic process;GO:0009059//macromolecule biosynthetic process;GO:1901576//organic substance biosynthetic pr…		WRKY
	WRKY41	BnaA02g21850D	-2.9532	35.2	4.58	6.81987e-194	2.95163e-195	K13459//disease resistance protein RPS2+ko04626//Plant-pathogen interaction;K16225//probable WRKY transcription factor 52+ko04626//Plant-pathogen interaction;K13426//WRKY transcription factor 29+ko04016//MAPK signaling pathway - plant+ko04626//Plant-pathogen interaction	XP_009128690.1|1.2e-195|PREDICTED: probable WRKY transcription factor 41 [Brassica rapa]	GO:0044237//cellular metabolic process;GO:0009059//macromolecule biosynthetic process;GO:0006139//nucleobase-containing compound metabolic process;GO:0006725//cellular aromatic compound metabolic process;GO:0097659//nucleic acid-templated transcription;GO:0034654//nucleobase-containing compound biosynthetic process;GO:0044238//primary metabolic process;GO:0090304//nucleic acid metabolic process;G…		WRKY
	WRKY40	BnaA07g35260D	-2.49161	12.735	2.25	2.15439e-53	3.83643e-54	K13424//WRKY transcription factor 33+ko04016//MAPK signaling pathway - plant+ko04626//Plant-pathogen interaction;K18834//WRKY transcription factor 1+ko04626//Plant-pathogen interaction	XP_009106711.1|2.7e-167|PREDICTED: probable WRKY transcription factor 40 [Brassica rapa]	GO:0018130//heterocycle biosynthetic process;GO:0034654//nucleobase-containing compound biosynthetic process;GO:0016070//RNA metabolic process;GO:0006351//transcription, DNA-templated;GO:0044238//primary metabolic process;GO:0044249//cellular biosynthetic process;GO:1901576//organic substance biosynthetic process;GO:0009059//macromolecule biosynthetic process;GO:0046483//heterocycle metabolic pro…		WRKY
CYP	CYP79B2	BnaC03g60820D	2.32847	0.445	2.235	1.12191e-16	5.39094e-17	K11812//tryptophan N-monooxygenase [EC:1.14.14.156]+ko00380//Tryptophan metabolism+ko00966//Glucosinolate biosynthesis+ko01110//Biosynthesis of secondary metabolites+ko01210//2-Oxocarboxylic acid metabolism	CDY39472.1|1.4e-304|BnaC03g60820D [Brassica napus]
	CYP79B2	BnaA08g16100D	1.38689	0.88	2.31	2.83692e-09	2.04046e-09	K11812//tryptophan N-monooxygenase [EC:1.14.14.156]+ko00380//Tryptophan metabolism+ko00966//Glucosinolate biosynthesis+ko01110//Biosynthesis of secondary metabolites+ko01210//2-Oxocarboxylic acid metabolism	XP_013656565.1|8.1e-305|PREDICTED: cytochrome P450 79B1-like [Brassica napus]
	CYP79B2	BnaC07g51280D	1.34181	7.115	18.335	7.45521e-62	1.14316e-62	K11812//tryptophan N-monooxygenase [EC:1.14.14.156]+ko00380//Tryptophan metabolism+ko00966//Glucosinolate biosynthesis+ko01110//Biosynthesis of secondary metabolites+ko01210//2-Oxocarboxylic acid metabolism	XP_013593623.1|0.0e+00|PREDICTED: cytochrome P450 79B1 [Brassica oleracea var. oleracea]	GO:0016020//membrane;GO:0031224//intrinsic component of membrane;GO:0016021//integral component of membrane;GO:0044425//membrane part;GO:0046872//metal ion binding;GO:0005506//iron ion binding;GO:0043169//cation binding;GO:0005488//binding;GO:0020037//heme binding;GO:0004497//monooxygenase activity;GO:0048037//cofactor binding;GO:0016705//oxidoreductase activity, acting on paired donors, with inc…
	CYP79B2	BnaC01g00800D	1.06602	9.645	20.15	5.69064e-48	1.11706e-48	K11812//tryptophan N-monooxygenase [EC:1.14.14.156]+ko00380//Tryptophan metabolism+ko00966//Glucosinolate biosynthesis+ko01110//Biosynthesis of secondary metabolites+ko01210//2-Oxocarboxylic acid metabolism	XP_013594670.1|0.0e+00|PREDICTED: cytochrome P450 79B1 [Brassica oleracea var. oleracea]	GO:0044425//membrane part;GO:0031224//intrinsic component of membrane;GO:0016020//membrane;GO:0016021//integral component of membrane;GO:0043169//cation binding;GO:0004497//monooxygenase activity;GO:0097159//organic cyclic compound binding;GO:0005488//binding;GO:1901363//heterocyclic compound binding;GO:0046872//metal ion binding;GO:0003824//catalytic activity;GO:0046914//transition metal ion bin…
	CYP79B2	BnaA01g34610D	1.0442	15.85	32.56	1.15643e-74	1.47054e-75	K11812//tryptophan N-monooxygenase [EC:1.14.14.156]+ko00380//Tryptophan metabolism+ko00966//Glucosinolate biosynthesis+ko01110//Biosynthesis of secondary metabolites+ko01210//2-Oxocarboxylic acid metabolism	AAN76810.1|0.0e+00|cytochrome P450 [Brassica napus]	GO:0031224//intrinsic component of membrane;GO:0044425//membrane part;GO:0016020//membrane;GO:0016021//integral component of membrane;GO:0003824//catalytic activity;GO:0020037//heme binding;GO:0048037//cofactor binding;GO:0043167//ion binding;GO:1901363//heterocyclic compound binding;GO:0046872//metal ion binding;GO:0046906//tetrapyrrole binding;GO:0046914//transition metal ion binding;GO:0005488…
	CYP79B3	BGI_novel_G003255	4.43006	0.09	1.93	9.48231e-21	3.87277e-21	K11813//tryptophan N-monooxygenase [EC:1.14.14.156]+ko00380//Tryptophan metabolism+ko00966//Glucosinolate biosynthesis+ko01110//Biosynthesis of secondary metabolites+ko01210//2-Oxocarboxylic acid metabolism		GO:0044271//cellular nitrogen compound biosynthetic process;GO:1901575//organic substance catabolic process;GO:1901576//organic substance biosynthetic process;GO:0006725//cellular aromatic compound metabolic process;GO:0009310//amine catabolic process;GO:0009625//response to insect;GO:0044281//small molecule metabolic process;GO:0044238//primary metabolic process;GO:0042445//hormone metabolic pro…
	CYP79B3	BnaA04g12790D	2.62449	1.54	9.485	6.66759e-79	8.02299e-80	K11813//tryptophan N-monooxygenase [EC:1.14.14.156]+ko00380//Tryptophan metabolism+ko00966//Glucosinolate biosynthesis+ko01110//Biosynthesis of secondary metabolites+ko01210//2-Oxocarboxylic acid metabolism	CDY25587.1|0.0e+00|BnaA04g12790D [Brassica napus]	GO:0045088//regulation of innate immune response;GO:0044281//small molecule metabolic process;GO:0042445//hormone metabolic process;GO:1901575//organic substance catabolic process;GO:0065007//biological regulation;GO:0044249//cellular biosynthetic process;GO:0042742//defense response to bacterium;GO:0009850//auxin metabolic process;GO:0046483//heterocycle metabolic process;GO:0006520//cellular am…
	CYP71A13	BnaC02g41090D	6.3165	0	0.76	9.01407e-11	5.86884e-11	K11868//indoleacetaldoxime dehydratase [EC:4.99.1.6]+ko00380//Tryptophan metabolism	XP_013675333.1|7.3e-287|PREDICTED: cytochrome P450 71A14-like [Brassica napus]	GO:0048037//cofactor binding;GO:0046914//transition metal ion binding;GO:0003824//catalytic activity;GO:1901363//heterocyclic compound binding;GO:0020037//heme binding;GO:0043169//cation binding;GO:0016491//oxidoreductase activity;GO:0005488//binding;GO:0004497//monooxygenase activity;GO:0005506//iron ion binding;GO:0046906//tetrapyrrole binding;GO:0016705//oxidoreductase activity, acting on pair…
	CYP71A13	BnaA02g32380D	4.42456	0.175	3.685	5.64615e-44	1.20625e-44	K11868//indoleacetaldoxime dehydratase [EC:4.99.1.6]+ko00380//Tryptophan metabolism	XP_009130004.1|1.7e-283|PREDICTED: cytochrome P450 71A14-like [Brassica rapa]	GO:0003824//catalytic activity;GO:0020037//heme binding;GO:1901363//heterocyclic compound binding;GO:0097159//organic cyclic compound binding;GO:0046914//transition metal ion binding;GO:0046906//tetrapyrrole binding;GO:0004497//monooxygenase activity;GO:0005506//iron ion binding;GO:0043167//ion binding;GO:0005488//binding;GO:0043169//cation binding;GO:0016491//oxidoreductase activity;GO:0048037//…
	CYP71A13	BnaA03g44450D	4.08204	0.04	0.635	1.2176e-08	9.17412e-09	K11868//indoleacetaldoxime dehydratase [EC:4.99.1.6]+ko00380//Tryptophan metabolism	XP_018481552.1|4.5e-260|PREDICTED: LOW QUALITY PROTEIN: cytochrome P450 71A16-like [Raphanus sativus]
	CYP71A20	BnaA01g18990D	1.42475	3.105	8.325	1.62877e-29	4.96964e-30	K11868//indoleacetaldoxime dehydratase [EC:4.99.1.6]+ko00380//Tryptophan metabolism;K00512//steroid 17alpha-monooxygenase / 17alpha-hydroxyprogesterone deacetylase [EC:1.14.14.19 1.14.14.32]+ko01100//Metabolic pathways	CDY29767.1|6.7e-288|BnaA01g18990D [Brassica napus]	GO:0097159//organic cyclic compound binding;GO:0046906//tetrapyrrole binding;GO:0048037//cofactor binding;GO:0005488//binding;GO:0016491//oxidoreductase activity;GO:0016705//oxidoreductase activity, acting on paired donors, with incorporation or reduction of molecular oxygen;GO:0003824//catalytic activity;GO:1901363//heterocyclic compound binding;GO:0046872//metal ion binding;GO:0004497//monooxyg…
Camalexin synthase	CYP71B7	BnaC05g09070D	4.35929	0.095	1.925	6.79408e-24	2.47048e-24	K20559//dihydrocamalexate/camalexin synthase [EC:1.14.19.52]+ko04016//MAPK signaling pathway - plant;K20617//cytochrome P450 family 71 subfamily A	CDY19398.1|4.4e-295|BnaC05g09070D [Brassica napus]	GO:0031224//intrinsic component of membrane;GO:0016021//integral component of membrane;GO:0016020//membrane;GO:0044425//membrane part;GO:0043167//ion binding;GO:0020037//heme binding;GO:0046906//tetrapyrrole binding;GO:0005506//iron ion binding;GO:0046914//transition metal ion binding;GO:0003824//catalytic activity;GO:0097159//organic cyclic compound binding;GO:0004497//monooxygenase activity;GO:…
	CYP71B7	BnaA06g07620D	2.91487	0.135	0.985	5.27597e-10	3.61543e-10	K20559//dihydrocamalexate/camalexin synthase [EC:1.14.19.52]+ko04016//MAPK signaling pathway - plant;K20617//cytochrome P450 family 71 subfamily A	XP_013641237.1|3.3e-295|PREDICTED: cytochrome P450 71B7-like [Brassica napus]	GO:0016021//integral component of membrane;GO:0031224//intrinsic component of membrane;GO:0044425//membrane part;GO:0016020//membrane;GO:0016491//oxidoreductase activity;GO:0048037//cofactor binding;GO:0046914//transition metal ion binding;GO:0020037//heme binding;GO:0005506//iron ion binding;GO:0043167//ion binding;GO:0016705//oxidoreductase activity, acting on paired donors, with incorporation …
	CYP71B7	BnaA06g07630D	1.42432	0.55	1.5	1.67904e-06	1.51181e-06	K20559//dihydrocamalexate/camalexin synthase [EC:1.14.19.52]+ko04016//MAPK signaling pathway - plant;K20617//cytochrome P450 family 71 subfamily A	XP_013641238.1|1.9e-287|PREDICTED: cytochrome P450 71B7-like [Brassica napus]	GO:0003824//catalytic activity;GO:0097159//organic cyclic compound binding;GO:0043169//cation binding;GO:0046906//tetrapyrrole binding;GO:0004497//monooxygenase activity;GO:0016491//oxidoreductase activity;GO:0020037//heme binding;GO:0005506//iron ion binding;GO:1901363//heterocyclic compound binding;GO:0046872//metal ion binding;GO:0046914//transition metal ion binding;GO:0005488//binding;GO:004…
	CYP71B7	BnaC05g09100D	1.32687	1.505	3.715	1.09127e-12	6.36404e-13	K20559//dihydrocamalexate/camalexin synthase [EC:1.14.19.52]+ko04016//MAPK signaling pathway - plant;K20617//cytochrome P450 family 71 subfamily A	XP_013693329.1|9.3e-290|PREDICTED: cytochrome P450 71B7-like [Brassica napus]	GO:0046914//transition metal ion binding;GO:0004497//monooxygenase activity;GO:0003824//catalytic activity;GO:0043167//ion binding;GO:0097159//organic cyclic compound binding;GO:0048037//cofactor binding;GO:0020037//heme binding;GO:0046872//metal ion binding;GO:0016705//oxidoreductase activity, acting on paired donors, with incorporation or reduction of molecular oxygen;GO:0005506//iron ion bindi…
	CYP71B7	BnaC08g40600D	0.316502	0.075	0.09	0.310645	0.742871	K20559//dihydrocamalexate/camalexin synthase [EC:1.14.19.52]+ko04016//MAPK signaling pathway - plant;K20617//cytochrome P450 family 71 subfamily A	CDY16063.1|5.2e-296|BnaC08g40600D [Brassica napus]	GO:0044425//membrane part;GO:0016021//integral component of membrane;GO:0016020//membrane;GO:0031224//intrinsic component of membrane;GO:0020037//heme binding;GO:0097159//organic cyclic compound binding;GO:1901363//heterocyclic compound binding;GO:0046914//transition metal ion binding;GO:0003824//catalytic activity;GO:0016705//oxidoreductase activity, acting on paired donors, with incorporation o…
	CYP71B7	BnaA09g46580D	-2.32735	0.095	0.02	0.0501297	0.0880543	K20559//dihydrocamalexate/camalexin synthase [EC:1.14.19.52]+ko04016//MAPK signaling pathway - plant;K20617//cytochrome P450 family 71 subfamily A	XP_013695748.1|1.5e-295|PREDICTED: cytochrome P450 71B7-like [Brassica napus]	GO:0016021//integral component of membrane;GO:0031224//intrinsic component of membrane;GO:0044425//membrane part;GO:0016020//membrane;GO:0004497//monooxygenase activity;GO:0048037//cofactor binding;GO:0005488//binding;GO:0046872//metal ion binding;GO:0003824//catalytic activity;GO:0046906//tetrapyrrole binding;GO:0043167//ion binding;GO:0020037//heme binding;GO:0097159//organic cyclic compound bi…
	CYP71B7	BnaA06g25210D	-1.1754	11.37	5.13	6.61964e-30	1.99225e-30	K20559//dihydrocamalexate/camalexin synthase [EC:1.14.19.52]+ko04016//MAPK signaling pathway - plant;K20617//cytochrome P450 family 71 subfamily A	XP_018491772.1|7.4e-271|PREDICTED: cytochrome P450 71B7-like [Raphanus sativus]	GO:0016021//integral component of membrane;GO:0031224//intrinsic component of membrane;GO:0044425//membrane part;GO:0016020//membrane;GO:0097159//organic cyclic compound binding;GO:0005506//iron ion binding;GO:0046906//tetrapyrrole binding;GO:0003824//catalytic activity;GO:0005488//binding;GO:1901363//heterocyclic compound binding;GO:0004497//monooxygenase activity;GO:0048037//cofactor binding;GO…
	CYP71B28	BnaA08g24400D	1.99457	0.075	0.305	0.00412779	0.00569106	K20559//dihydrocamalexate/camalexin synthase [EC:1.14.19.52]+ko04016//MAPK signaling pathway - plant;K20617//cytochrome P450 family 71 subfamily A	XP_013675217.1|3.3e-287|PREDICTED: cytochrome P450 71B28-like [Brassica napus]	GO:0009058//biosynthetic process;GO:0019748//secondary metabolic process;GO:0008152//metabolic process;GO:0044550//secondary metabolite biosynthetic process;GO:0016021//integral component of membrane;GO:0016020//membrane;GO:0044425//membrane part;GO:0031224//intrinsic component of membrane;GO:0043167//ion binding;GO:0016709//oxidoreductase activity, acting on paired donors, with incorporation or …
	CYP71B28	BnaC03g56890D	1.16815	4.335	9.58	8.33201e-25	2.93881e-25	K20559//dihydrocamalexate/camalexin synthase [EC:1.14.19.52]+ko04016//MAPK signaling pathway - plant;K20617//cytochrome P450 family 71 subfamily A	XP_013655230.1|1.6e-286|PREDICTED: cytochrome P450 71B28-like [Brassica napus]	GO:0019748//secondary metabolic process;GO:0009058//biosynthetic process;GO:0008152//metabolic process;GO:0044550//secondary metabolite biosynthetic process;GO:0016020//membrane;GO:0016021//integral component of membrane;GO:0044425//membrane part;GO:0031224//intrinsic component of membrane;GO:0020037//heme binding;GO:0046872//metal ion binding;GO:0004497//monooxygenase activity;GO:0046906//tetrap…
Phytoalexin deficient	PAD4	BnaC07g32870D	1.70133	2.685	8.655	7.68044e-43	1.68874e-43	K18875//enhanced disease susceptibility 1 protein+ko04626//Plant-pathogen interaction	XP_013598976.1|0.0e+00|PREDICTED: lipase-like PAD4 [Brassica oleracea var. oleracea]	GO:0071704//organic substance metabolic process;GO:0044238//primary metabolic process;GO:0008152//metabolic process;GO:0006629//lipid metabolic process;GO:0003824//catalytic activity;GO:0016787//hydrolase activity;
	PAD4	BnaA03g41780D	1.24867	3.615	8.51	3.87393e-32	1.09778e-32	K18875//enhanced disease susceptibility 1 protein+ko04626//Plant-pathogen interaction;K18875//enhanced disease susceptibility 1 protein+ko04626//Plant-pathogen interaction	XP_009136676.1|0.0e+00|PREDICTED: lipase-like PAD4 [Brassica rapa]	GO:0008152//metabolic process;GO:0006629//lipid metabolic process;GO:0044238//primary metabolic process;GO:0071704//organic substance metabolic process;GO:0016787//hydrolase activity;GO:0003824//catalytic activity;
	PAD4	BnaA04g05420D	1.08085	5.325	11.24	2.80532e-22	1.08095e-22	K18875//enhanced disease susceptibility 1 protein+ko04626//Plant-pathogen interaction	XP_009139456.1|1.7e-252|PREDICTED: lipase-like PAD4 isoform X2 [Brassica rapa]
Glutathione transferases (GST)	ERD9	BnaA06g06160D	2.65754	7.925	49.88	9.15931e-157	5.12812e-158	K00799//glutathione S-transferase [EC:2.5.1.18]+ko00480//Glutathione metabolism	XP_009148363.1|1.4e-128|PREDICTED: glutathione S-transferase U17 [Brassica rapa]
	ERD9	BnaC05g07900D	2.17752	5.145	23.22	2.42629e-58	3.96185e-59	K00799//glutathione S-transferase [EC:2.5.1.18]+ko00480//Glutathione metabolism;K00799//glutathione S-transferase [EC:2.5.1.18]+ko00480//Glutathione metabolism	XP_013645821.1|1.4e-128|PREDICTED: glutathione S-transferase U17-like [Brassica napus]
	ERD9	BnaC05g07890D	1.49552	4.45	12.51	8.30869e-20	3.51278e-20	K00799//glutathione S-transferase [EC:2.5.1.18]+ko00480//Glutathione metabolism;K00799//glutathione S-transferase [EC:2.5.1.18]+ko00480//Glutathione metabolism	CDY37985.1|1.9e-128|BnaC05g07890D [Brassica napus]
	GSTF10	BnaC03g17120D	2.64514	1.905	11.75	1.51286e-35	3.93524e-36	K00799//glutathione S-transferase [EC:2.5.1.18]+ko00480//Glutathione metabolism	XP_013622385.1|1.7e-118|PREDICTED: glutathione S-transferase F10 [Brassica oleracea var. oleracea]	GO:1901700//response to oxygen-containing compound;GO:0050896//response to stimulus;GO:0006950//response to stress;GO:0009628//response to abiotic stimulus;GO:0010035//response to inorganic substance;GO:0042221//response to chemical;GO:0009414//response to water deprivation;GO:0010038//response to metal ion;GO:0046686//response to cadmium ion;GO:0009415//response to water;GO:0001101//response to …
	GSTF10	BnaA03g14150D	2.38932	8.685	44.81	1.38228e-117	1.06834e-118	K00799//glutathione S-transferase [EC:2.5.1.18]+ko00480//Glutathione metabolism	XP_013622385.1|1.8e-117|PREDICTED: glutathione S-transferase F10 [Brassica oleracea var. oleracea]	GO:0001101//response to acid chemical;GO:0042221//response to chemical;GO:0009415//response to water;GO:1901700//response to oxygen-containing compound;GO:0010038//response to metal ion;GO:0046686//response to cadmium ion;GO:0009414//response to water deprivation;GO:0006950//response to stress;GO:0010035//response to inorganic substance;GO:0050896//response to stimulus;GO:0009628//response to abi…
	GSTF11	BnaA05g32420D	2.72437	0.175	1.145	8.53894e-05	9.20872e-05	K00799//glutathione S-transferase [EC:2.5.1.18]+ko00480//Glutathione metabolism	CDY43144.1|7.5e-116|BnaA05g32420D [Brassica napus]	GO:0006979//response to oxidative stress;GO:0050896//response to stimulus;GO:0006950//response to stress;
	GSTF2	BnaA03g26140D	2.93793	13.945	105.405	0	0	K00799//glutathione S-transferase [EC:2.5.1.18]+ko00480//Glutathione metabolism	XP_013735380.1|9.0e-117|PREDICTED: glutathione S-transferase F2 [Brassica napus]
	GSTF2	BnaC03g30880D	2.81469	17.045	119.39	0	0	K00799//glutathione S-transferase [EC:2.5.1.18]+ko00480//Glutathione metabolism	XP_013625873.1|3.7e-118|PREDICTED: glutathione S-transferase F2 [Brassica oleracea var. oleracea]
	GSTF3	BnaA03g26130D	3.12235	36.205	310.46	0	0	K00799//glutathione S-transferase [EC:2.5.1.18]+ko00480//Glutathione metabolism	XP_013735381.1|5.3e-117|PREDICTED: glutathione S-transferase F3-like [Brassica napus]
	GSTF3	BnaC03g30870D	2.2399	50.72	238.94	0	0	K00799//glutathione S-transferase [EC:2.5.1.18]+ko00480//Glutathione metabolism	XP_013625271.1|1.2e-116|PREDICTED: glutathione S-transferase F3-like [Brassica oleracea var. oleracea]
	GSTF3	BnaA09g00850D	2.1401	1.115	4.855	2.84279e-06	2.61714e-06	K00799//glutathione S-transferase [EC:2.5.1.18]+ko00480//Glutathione metabolism	XP_009111278.1|2.3e-58|PREDICTED: glutathione S-transferase F3 [Brassica rapa]
	GSTF3	BnaCnng19060D	1.62847	34.41	105.715	1.7749e-163	9.51172e-165	K00799//glutathione S-transferase [EC:2.5.1.18]+ko00480//Glutathione metabolism;K00799//glutathione S-transferase [EC:2.5.1.18]+ko00480//Glutathione metabolism	XP_013609136.1|1.8e-117|PREDICTED: glutathione S-transferase F3-like [Brassica oleracea var. oleracea]
	GSTF3	BnaCnng47740D	1.32017	199.075	496.78	0	0	K00799//glutathione S-transferase [EC:2.5.1.18]+ko00480//Glutathione metabolism	XP_009144554.1|2.8e-118|PREDICTED: glutathione S-transferase F3 [Brassica rapa]
	GSTF3	BnaA02g20640D	1.10141	159.71	344.795	4.07545e-291	1.1303e-292	K00799//glutathione S-transferase [EC:2.5.1.18]+ko00480//Glutathione metabolism	XP_009144554.1|5.3e-117|PREDICTED: glutathione S-transferase F3 [Brassica rapa]
	GSTF8	BnaA05g00270D	4.76417	0.145	4.055	5.71376e-20	2.39984e-20	K00799//glutathione S-transferase [EC:2.5.1.18]+ko00480//Glutathione metabolism	XP_009142506.1|3.7e-118|PREDICTED: glutathione S-transferase F8, chloroplastic [Brassica rapa]	GO:0098542//defense response to other organism;GO:0009266//response to temperature stimulus;GO:0051704//multi-organism process;GO:0080167//response to karrikin;GO:0050896//response to stimulus;GO:0009605//response to external stimulus;GO:0006970//response to osmotic stress;GO:0042742//defense response to bacterium;GO:0009651//response to salt stress;GO:0009607//response to biotic stimulus;GO:0043…
	GSTF8	BnaC04g00150D	3.59983	0.055	0.66	0.000801467	0.000982616	K00799//glutathione S-transferase [EC:2.5.1.18]+ko00480//Glutathione metabolism	XP_013691130.1|4.5e-110|PREDICTED: glutathione S-transferase F8, chloroplastic-like [Brassica napus]	GO:0006970//response to osmotic stress;GO:0009409//response to cold;GO:0009628//response to abiotic stimulus;GO:0006952//defense response;GO:0080167//response to karrikin;GO:0043207//response to external biotic stimulus;GO:0009605//response to external stimulus;GO:0051704//multi-organism process;GO:0009266//response to temperature stimulus;GO:0009607//response to biotic stimulus;GO:0098542//defen…
	GSTF9	BnaA03g14140D	1.84842	34.245	122.3	5.65335e-231	2.04913e-232	K00799//glutathione S-transferase [EC:2.5.1.18]+ko00480//Glutathione metabolism	XP_009132756.1|3.0e-120|PREDICTED: glutathione S-transferase F9 [Brassica rapa]	GO:0019748//secondary metabolic process;GO:0043603//cellular amide metabolic process;GO:0009404//toxin metabolic process;GO:0044248//cellular catabolic process;GO:0010038//response to metal ion;GO:0034641//cellular nitrogen compound metabolic process;GO:0010043//response to zinc ion;GO:0006790//sulfur compound metabolic process;GO:0006749//glutathione metabolic process;GO:0043207//response to ext…
	GSTF9	BnaC03g17110D	1.53066	71.465	204.67	3.78383e-295	1.02976e-296	K00799//glutathione S-transferase [EC:2.5.1.18]+ko00480//Glutathione metabolism	XP_009132756.1|3.0e-120|PREDICTED: glutathione S-transferase F9 [Brassica rapa]	GO:0006950//response to stress;GO:0098754//detoxification;GO:0043603//cellular amide metabolic process;GO:0050896//response to stimulus;GO:0071704//organic substance metabolic process;GO:0042221//response to chemical;GO:0010038//response to metal ion;GO:0044248//cellular catabolic process;GO:0009636//response to toxic substance;GO:0009404//toxin metabolic process;GO:0006575//cellular modified ami…
	GSTF9	BnaC04g41510D	1.33599	56.375	141.19	1.21638e-166	6.41169e-168	K00799//glutathione S-transferase [EC:2.5.1.18]+ko00480//Glutathione metabolism	XP_013636508.1|7.9e-121|PREDICTED: glutathione S-transferase F9 [Brassica oleracea var. oleracea]
	GSTF9	BnaA04g17910D	1.17826	47.655	107.055	4.38773e-104	3.88042e-105	K00799//glutathione S-transferase [EC:2.5.1.18]+ko00480//Glutathione metabolism	XP_013643552.1|7.9e-121|PREDICTED: glutathione S-transferase F9-like [Brassica napus]
	GSTL1	BnaAnng00470D	1.01497	34.175	65.44	4.43967e-177	2.16278e-178	K00799//glutathione S-transferase [EC:2.5.1.18]+ko00480//Glutathione metabolism;K00799//glutathione S-transferase [EC:2.5.1.18]+ko00480//Glutathione metabolism;K00799//glutathione S-transferase [EC:2.5.1.18]+ko00480//Glutathione metabolism;K00799//glutathione S-transferase [EC:2.5.1.18]+ko00480//Glutathione metabolism	XP_009125462.1|4.0e-128|PREDICTED: glutathione S-transferase L1 [Brassica rapa]
	GSTL1	BnaC02g03510D	-5.92286	1.25	0	1.37889e-08	1.04379e-08	K00799//glutathione S-transferase [EC:2.5.1.18]+ko00480//Glutathione metabolism	CDY55683.1|2.1e-141|BnaC02g03510D, partial [Brassica napus]
	GSTT1	BnaA07g15320D	1.04829	43.81	89.755	1.19454e-82	1.36385e-83	K00799//glutathione S-transferase [EC:2.5.1.18]+ko00480//Glutathione metabolism	XP_009125179.1|7.8e-133|PREDICTED: glutathione S-transferase T1-like [Brassica rapa]
	GSTU10	BnaCnng35440D	1.01212	13.25	26.17	3.79621e-23	1.41877e-23	K00799//glutathione S-transferase [EC:2.5.1.18]+ko00480//Glutathione metabolism	XP_013618982.1|1.1e-128|PREDICTED: glutathione S-transferase U10-like [Brassica oleracea var. oleracea]
	GSTU11	BnaCnng49200D	3.69501	0.045	0.62	0.000492322	0.000584198	K00799//glutathione S-transferase [EC:2.5.1.18]+ko00480//Glutathione metabolism	CDY65968.1|1.1e-131|BnaCnng49200D [Brassica napus]
	GSTU11	BnaA07g24020D	2.43268	1.44	7.81	3.05678e-24	1.09856e-24	K00799//glutathione S-transferase [EC:2.5.1.18]+ko00480//Glutathione metabolism	XP_009104975.1|1.4e-134|PREDICTED: glutathione S-transferase U11 [Brassica rapa]
	GSTU11	BnaA02g35770D	2.3165	0.23	1.16	0.000133134	0.000146817	K00799//glutathione S-transferase [EC:2.5.1.18]+ko00480//Glutathione metabolism	CDY56091.1|1.1e-131|BnaA02g35770D [Brassica napus]
	GSTU16	BnaC09g15080D	1.11152	111.11	236.6	3.76342e-231	1.36109e-232	K00799//glutathione S-transferase [EC:2.5.1.18]+ko00480//Glutathione metabolism	XP_013653182.1|2.7e-130|PREDICTED: glutathione S-transferase U16-like [Brassica napus]
	GSTU19	BnaA07g20560D	2.1199	44.175	189.485	0	0	K00799//glutathione S-transferase [EC:2.5.1.18]+ko00480//Glutathione metabolism	XP_013592836.1|2.9e-126|PREDICTED: glutathione S-transferase U19 [Brassica oleracea var. oleracea]
	GSTU19	BnaC06g20420D	1.21909	83.855	193.62	9.40372e-202	3.91584e-203	K00799//glutathione S-transferase [EC:2.5.1.18]+ko00480//Glutathione metabolism	XP_013592836.1|1.3e-126|PREDICTED: glutathione S-transferase U19 [Brassica oleracea var. oleracea]
	GSTU19	BnaC03g18890D	-1.50019	2.69	0.965	3.86673e-10	2.6257e-10	K00799//glutathione S-transferase [EC:2.5.1.18]+ko00480//Glutathione metabolism;K00799//glutathione S-transferase [EC:2.5.1.18]+ko00480//Glutathione metabolism	XP_013592836.1|9.3e-21|PREDICTED: glutathione S-transferase U19 [Brassica oleracea var. oleracea]
	GSTU20	BnaC06g20430D	1.00678	33.49	66.895	1.08664e-51	1.99193e-52	K00799//glutathione S-transferase [EC:2.5.1.18]+ko00480//Glutathione metabolism	NP_001303134.1|1.3e-123|glutathione S-transferase U20 [Brassica napus]	GO:0042221//response to chemical;GO:0050789//regulation of biological process;GO:0065007//biological regulation;GO:0010033//response to organic substance;GO:0009735//response to cytokinin;GO:0009719//response to endogenous stimulus;GO:2000030//regulation of response to red or far red light;GO:0048583//regulation of response to stimulus;GO:0050896//response to stimulus;GO:0009725//response to horm…
	GSTU24	BnaC08g37940D	3.88659	3.835	56.315	1.04296e-237	3.65114e-239	K00799//glutathione S-transferase [EC:2.5.1.18]+ko00480//Glutathione metabolism	XP_013708306.1|9.5e-122|PREDICTED: glutathione S-transferase U24 [Brassica napus]	GO:1901360//organic cyclic compound metabolic process;GO:0019748//secondary metabolic process;GO:0008152//metabolic process;GO:0006725//cellular aromatic compound metabolic process;GO:0043603//cellular amide metabolic process;GO:1901361//organic cyclic compound catabolic process;GO:0009404//toxin metabolic process;GO:0009407//toxin catabolic process;GO:0050896//response to stimulus;GO:0006749//gl…
	GSTU25	BnaC08g37910D	4.69501	0.05	1.265	2.43298e-07	2.03335e-07	K00799//glutathione S-transferase [EC:2.5.1.18]+ko00480//Glutathione metabolism	XP_013602807.1|1.1e-125|PREDICTED: glutathione S-transferase U25-like [Brassica oleracea var. oleracea]
	GSTU25	BnaC05g13360D	1.20747	14.135	32.485	2.03448e-34	5.44734e-35	K00799//glutathione S-transferase [EC:2.5.1.18]+ko00480//Glutathione metabolism	XP_013744562.1|5.8e-127|PREDICTED: glutathione S-transferase U25-like [Brassica napus]
	GSTU4	BnaA04g28600D	1.38781	24.21	62.445	1.42737e-82	1.63311e-83	K00799//glutathione S-transferase [EC:2.5.1.18]+ko00480//Glutathione metabolism	CDY51366.1|1.9e-125|BnaA04g28600D [Brassica napus]
	GSTU4	BnaC04g40550D	1.0309	25.24	50.865	6.3866e-43	1.40145e-43	K00799//glutathione S-transferase [EC:2.5.1.18]+ko00480//Glutathione metabolism	XP_013744263.1|1.9e-125|PREDICTED: glutathione S-transferase U4-like [Brassica napus]
	GSTU5	BnaA03g21970D	2.15381	27.135	119.365	8.95194e-288	2.50422e-289	K00799//glutathione S-transferase [EC:2.5.1.18]+ko00480//Glutathione metabolism	XP_009133847.1|1.2e-124|PREDICTED: glutathione S-transferase U5 [Brassica rapa]
	GSTU5	BnaC04g15090D	1.5132	2.77	7.64	3.1969e-18	1.43535e-18	K00799//glutathione S-transferase [EC:2.5.1.18]+ko00480//Glutathione metabolism;K00799//glutathione S-transferase [EC:2.5.1.18]+ko00480//Glutathione metabolism	XP_013634296.1|6.4e-62|PREDICTED: glutathione S-transferase U5 [Brassica oleracea var. oleracea]
	GSTU5	BnaCnng76180D	1.3677	56.775	146.545	5.36448e-188	2.42893e-189	K00799//glutathione S-transferase [EC:2.5.1.18]+ko00480//Glutathione metabolism	XP_013744621.1|7.2e-125|PREDICTED: glutathione S-transferase U5-like [Brassica napus]
	GSTU7	BnaC04g40520D	1.69255	2.18	6.905	1.45005e-13	8.10116e-14	K00799//glutathione S-transferase [EC:2.5.1.18]+ko00480//Glutathione metabolism	XP_013744262.1|2.8e-124|PREDICTED: glutathione S-transferase U7-like [Brassica napus]	GO:1901700//response to oxygen-containing compound;GO:0010033//response to organic substance;GO:0009725//response to hormone;GO:0009719//response to endogenous stimulus;GO:0042221//response to chemical;GO:0014070//response to organic cyclic compound;GO:0042493//response to drug;GO:0009751//response to salicylic acid;GO:0001101//response to acid chemical;GO:0050896//response to stimulus;GO:0044464…
	GSTU7	BnaA04g28630D	1.34063	8.005	20.035	3.36162e-26	1.1337e-26	K00799//glutathione S-transferase [EC:2.5.1.18]+ko00480//Glutathione metabolism	CDY51369.1|2.1e-124|BnaA04g28630D [Brassica napus]	GO:0050896//response to stimulus;GO:0010033//response to organic substance;GO:0009725//response to hormone;GO:0042493//response to drug;GO:0009751//response to salicylic acid;GO:0014070//response to organic cyclic compound;GO:0009719//response to endogenous stimulus;GO:0001101//response to acid chemical;GO:0042221//response to chemical;GO:1901700//response to oxygen-containing compound;GO:0005829…
	GSTU8	BnaC01g39170D	2.75641	1.1	7.41	3.93776e-25	1.37426e-25	K00799//glutathione S-transferase [EC:2.5.1.18]+ko00480//Glutathione metabolism	XP_013724057.1|8.3e-129|PREDICTED: glutathione S-transferase U8 [Brassica napus]	GO:0050896//response to stimulus;GO:0010035//response to inorganic substance;GO:0042221//response to chemical;GO:0046686//response to cadmium ion;GO:0010038//response to metal ion;
	GSTU12	BnaC06g25030D	-1.84673	1.385	0.43	1.61478e-05	1.60354e-05	K00799//glutathione S-transferase [EC:2.5.1.18]+ko00480//Glutathione metabolism;K00799//glutathione S-transferase [EC:2.5.1.18]+ko00480//Glutathione metabolism	CDY23534.1|3.0e-100|BnaC06g25030D [Brassica napus]
	GSTU2	BnaC04g40570D	-1.35552	8.71	3.465	2.53157e-12	1.50741e-12	K00799//glutathione S-transferase [EC:2.5.1.18]+ko00480//Glutathione metabolism	XP_013634184.1|1.7e-126|PREDICTED: glutathione S-transferase U2 [Brassica oleracea var. oleracea]	GO:0042221//response to chemical;GO:0009407//toxin catabolic process;GO:0006575//cellular modified amino acid metabolic process;GO:0050896//response to stimulus;GO:0044248//cellular catabolic process;GO:0044237//cellular metabolic process;GO:0009636//response to toxic substance;GO:0098754//detoxification;GO:0009404//toxin metabolic process;GO:0006518//peptide metabolic process;GO:0006790//sulfur …
	GSTU22	BnaA07g20580D	-5.25411	0.92	0	6.44736e-06	6.13555e-06	K00799//glutathione S-transferase [EC:2.5.1.18]+ko00480//Glutathione metabolism	XP_013652086.1|3.2e-125|PREDICTED: glutathione S-transferase U22 [Brassica napus]
		BGI_novel_G002811	5.3176	0.34	14.035	1.76794e-59	2.82255e-60	K00799//glutathione S-transferase [EC:2.5.1.18]+ko00480//Glutathione metabolism
		BGI_novel_G004826	5.2802	0.71	28.47	3.31497e-207	1.3486e-208	K00799//glutathione S-transferase [EC:2.5.1.18]+ko00480//Glutathione metabolism
		BGI_novel_G004684	4.48959	0.38	8.455	1.31484e-17	6.06838e-18	K00799//glutathione S-transferase [EC:2.5.1.18]+ko00480//Glutathione metabolism
		BGI_novel_G004150	3.04792	1.21	10.305	1.43783e-93	1.4296e-94	K00799//glutathione S-transferase [EC:2.5.1.18]+ko00480//Glutathione metabolism
		BGI_novel_G004335	2.96806	0.445	3.455	5.90267e-10	4.05798e-10	K00799//glutathione S-transferase [EC:2.5.1.18]+ko00480//Glutathione metabolism
		BGI_novel_G003219	-5.41289	1.775	0.04	3.12253e-31	9.07438e-32	K00799//glutathione S-transferase [EC:2.5.1.18]+ko00480//Glutathione metabolism;K00384//thioredoxin reductase (NADPH) [EC:1.8.1.9]+ko00450//Selenocompound metabolism					NB-ARC domain-containing disease resistance protein (best arabidopsis hit); mla1, putative (best rice hit)
MAP kinase related	MAPKKK13	BnaA10g27890D	2.3165	0.185	0.895	0.00057098	0.000684791	K04420//mitogen-activated protein kinase kinase kinase 2 [EC:2.7.11.25];K20716//mitogen-activated protein kinase kinase kinase 17/18+ko04016//MAPK signaling pathway - plant	CDY64031.1|1.8e-134|BnaA10g27890D [Brassica napus]
	MPKKK15	BnaCnng64060D	1.71243	0.83	2.66	5.30634e-12	3.2186e-12	K20716//mitogen-activated protein kinase kinase kinase 17/18+ko04016//MAPK signaling pathway - plant	XP_013645080.1|8.5e-266|PREDICTED: mitogen-activated protein kinase kinase kinase 2-like [Brassica napus]	GO:0032559//adenyl ribonucleotide binding;GO:0036094//small molecule binding;GO:0016740//transferase activity;GO:0005488//binding;GO:0005524//ATP binding;GO:0043167//ion binding;GO:0097367//carbohydrate derivative binding;GO:0035639//purine ribonucleoside triphosphate binding;GO:0008144//drug binding;GO:1901363//heterocyclic compound binding;GO:0032555//purine ribonucleotide binding;GO:0017076//p…
	MAPKKK5	BnaC04g36900D	1.26299	1.36	3.32	3.20246e-05	3.28076e-05	K04420//mitogen-activated protein kinase kinase kinase 2 [EC:2.7.11.25];K04420//mitogen-activated protein kinase kinase kinase 2 [EC:2.7.11.25]	XP_013636255.1|4.6e-86|PREDICTED: mitogen-activated protein kinase kinase kinase YODA-like [Brassica oleracea var. oleracea]	GO:0017076//purine nucleotide binding;GO:0140096//catalytic activity, acting on a protein;GO:0097159//organic cyclic compound binding;GO:0032553//ribonucleotide binding;GO:0016772//transferase activity, transferring phosphorus-containing groups;GO:0032559//adenyl ribonucleotide binding;GO:0016773//phosphotransferase activity, alcohol group as acceptor;GO:0000166//nucleotide binding;GO:0035639//pu…
	MKK2	BnaC09g25820D	1.73154	0.745	2.45	3.51089e-09	2.54388e-09	K20603//mitogen-activated protein kinase kinase 2 [EC:2.7.12.2]+ko04016//MAPK signaling pathway - plant;K20603//mitogen-activated protein kinase kinase 2 [EC:2.7.12.2]+ko04016//MAPK signaling pathway - plant	XP_018472275.1|5.2e-31|PREDICTED: mitogen-activated protein kinase kinase 2 [Raphanus sativus]	GO:0000166//nucleotide binding;GO:0017076//purine nucleotide binding;GO:0005488//binding;GO:1901265//nucleoside phosphate binding;GO:0030554//adenyl nucleotide binding;GO:0036094//small molecule binding;GO:0043167//ion binding;GO:0004672//protein kinase activity;GO:0032559//adenyl ribonucleotide binding;GO:0097367//carbohydrate derivative binding;GO:0043168//anion binding;GO:0004674//protein seri…
	MAPK15	BnaA07g22580D	1.75048	0.17	0.555	0.000209662	0.000236765	K20538//mitogen-activated protein kinase 8 [EC:2.7.11.24]+ko04016//MAPK signaling pathway - plant	XP_018442182.1|0.0e+00|PREDICTED: mitogen-activated protein kinase 15 [Raphanus sativus]	GO:0065007//biological regulation;GO:0050789//regulation of biological process;GO:0060255//regulation of macromolecule metabolic process;GO:0010468//regulation of gene expression;GO:0019222//regulation of metabolic process;GO:0043231//intracellular membrane-bounded organelle;GO:0043227//membrane-bounded organelle;GO:0043229//intracellular organelle;GO:0005622//intracellular;GO:0044464//cell part;…
	MAPK6	BnaA03g20470D	1.25663	4.625	7.9	2.36128e-18	1.05499e-18	K14512//mitogen-activated protein kinase 6 [EC:2.7.11.24]+ko04016//MAPK signaling pathway - plant+ko04075//Plant hormone signal transduction;K14512//mitogen-activated protein kinase 6 [EC:2.7.11.24]+ko04016//MAPK signaling pathway - plant+ko04075//Plant hormone signal transduction	AGA37189.1|1.5e-229|mitogen-activated protein kinase 6.1 [Brassica napus]	GO:0044464//cell part;GO:0005623//cell;GO:0005622//intracellular;GO:0097159//organic cyclic compound binding;GO:0036094//small molecule binding;GO:0035639//purine ribonucleoside triphosphate binding;GO:0016772//transferase activity, transferring phosphorus-containing groups;GO:0032555//purine ribonucleotide binding;GO:0004871//signal transducer activity;GO:0032553//ribonucleotide binding;GO:00973…
		BGI_novel_G002116	1.72393	0.81	2.75	3.4798e-12	2.08622e-12	K20538//mitogen-activated protein kinase 8 [EC:2.7.11.24]+ko04016//MAPK signaling pathway - plant		GO:0005623//cell;GO:0005622//intracellular;GO:0044464//cell part;GO:0032555//purine ribonucleotide binding;GO:0032553//ribonucleotide binding;GO:0097367//carbohydrate derivative binding;GO:0140096//catalytic activity, acting on a protein;GO:0008144//drug binding;GO:1901363//heterocyclic compound binding;GO:0004672//protein kinase activity;GO:0005057//signal transducer activity, downstream of rece…
		BGI_novel_G005041	1.02552	2.575	5.195	2.20557e-08	1.69707e-08	K04422//mitogen-activated protein kinase kinase kinase 13 [EC:2.7.11.25]
	MAPKKK3	BnaC02g32500D	-1.09613	6.73	3.13	1.09984e-05	1.07324e-05	K04421//mitogen-activated protein kinase kinase kinase 3 [EC:2.7.11.25]	XP_013629875.1|3.4e-58|PREDICTED: mitogen-activated protein kinase kinase kinase YODA isoform X1 [Brassica oleracea var. oleracea]	GO:0097367//carbohydrate derivative binding;GO:0000166//nucleotide binding;GO:0003824//catalytic activity;GO:0043167//ion binding;GO:0043168//anion binding;GO:0032553//ribonucleotide binding;GO:0032559//adenyl ribonucleotide binding;GO:0035639//purine ribonucleoside triphosphate binding;GO:0016772//transferase activity, transferring phosphorus-containing groups;GO:0004672//protein kinase activity…
	MAPKKK13	BnaC03g16550D	-1.24391	1.625	0.705	1.46218e-06	1.30907e-06	K20716//mitogen-activated protein kinase kinase kinase 17/18+ko04016//MAPK signaling pathway - plant;K04420//mitogen-activated protein kinase kinase kinase 2 [EC:2.7.11.25]	CDY24036.1|0.0e+00|BnaC03g16550D [Brassica napus]	GO:0044425//membrane part;GO:0016020//membrane;GO:0031224//intrinsic component of membrane;GO:0016021//integral component of membrane;GO:0097367//carbohydrate derivative binding;GO:0035639//purine ribonucleoside triphosphate binding;GO:0097159//organic cyclic compound binding;GO:0140096//catalytic activity, acting on a protein;GO:0004672//protein kinase activity;GO:0016773//phosphotransferase act…
	MAPKKK13	BnaA10g29440D	-4.70587	0.255	0	0.000204499	0.000230682	K04420//mitogen-activated protein kinase kinase kinase 2 [EC:2.7.11.25];K20716//mitogen-activated protein kinase kinase kinase 17/18+ko04016//MAPK signaling pathway - plant	CDY52115.1|9.7e-292|BnaA10g29440D [Brassica napus]
	MAPKKK5	BnaC02g44030D	-8.11395	2.405	0	6.81005e-30	2.05037e-30	K04420//mitogen-activated protein kinase kinase kinase 2 [EC:2.7.11.25];K04420//mitogen-activated protein kinase kinase kinase 2 [EC:2.7.11.25]	CDY49844.1|1.1e-240|BnaC02g44030D [Brassica napus]
	MAPKKK5	BnaA02g34610D	-2.51691	48.72	8.69	2.04466e-305	5.37656e-307	K04420//mitogen-activated protein kinase kinase kinase 2 [EC:2.7.11.25];K04420//mitogen-activated protein kinase kinase kinase 2 [EC:2.7.11.25];K04420//mitogen-activated protein kinase kinase kinase 2 [EC:2.7.11.25]	CDY52152.1|1.7e-115|BnaA02g34610D [Brassica napus]	GO:0050794//regulation of cellular process;GO:0065007//biological regulation;GO:0032268//regulation of cellular protein metabolic process;GO:0010200//response to chitin;GO:0044260//cellular macromolecule metabolic process;GO:0032879//regulation of localization;GO:0006952//defense response;GO:0050790//regulation of catalytic activity;GO:0032270//positive regulation of cellular protein metabolic pr…
	MAPKKK14	BnaA03g13660D	-1.80688	1.5	0.44	3.75373e-08	2.93494e-08	K20716//mitogen-activated protein kinase kinase kinase 17/18+ko04016//MAPK signaling pathway - plant;K04420//mitogen-activated protein kinase kinase kinase 2 [EC:2.7.11.25]	XP_013623494.1|8.3e-224|PREDICTED: mitogen-activated protein kinase kinase kinase NPK1-like [Brassica oleracea var. oleracea]
	MAPKKK19	BnaAnng03700D	-2.22044	1.87	0.4	3.14097e-09	2.26769e-09	K20716//mitogen-activated protein kinase kinase kinase 17/18+ko04016//MAPK signaling pathway - plant	CDY30595.1|5.2e-199|BnaAnng03700D [Brassica napus]	GO:0022412//cellular process involved in reproduction in multicellular organism;GO:0003006//developmental process involved in reproduction;GO:0009987//cellular process;GO:0048869//cellular developmental process;GO:0032502//developmental process;GO:0048229//gametophyte development;GO:0009415//response to water;GO:0006979//response to oxidative stress;GO:0009266//response to temperature stimulus;GO…
	MAPKKK19	BnaC07g16320D	-2.93002	17.46	2.3	4.51787e-101	4.12731e-102	K20716//mitogen-activated protein kinase kinase kinase 17/18+ko04016//MAPK signaling pathway - plant	XP_013597539.1|3.0e-202|PREDICTED: mitogen-activated protein kinase kinase kinase 2 [Brassica oleracea var. oleracea]	GO:0036094//small molecule binding;GO:0016772//transferase activity, transferring phosphorus-containing groups;GO:0097159//organic cyclic compound binding;GO:0035639//purine ribonucleoside triphosphate binding;GO:0140096//catalytic activity, acting on a protein;GO:0097367//carbohydrate derivative binding;GO:0016773//phosphotransferase activity, alcohol group as acceptor;GO:0016301//kinase activit…
	MAPKKK19	BnaA07g12140D	-3.70587	11.055	0.85	1.12867e-78	1.36081e-79	K20716//mitogen-activated protein kinase kinase kinase 17/18+ko04016//MAPK signaling pathway - plant	XP_013653588.1|5.1e-202|PREDICTED: mitogen-activated protein kinase kinase kinase 2 [Brassica napus]	GO:0140096//catalytic activity, acting on a protein;GO:0032553//ribonucleotide binding;GO:0008144//drug binding;GO:0032555//purine ribonucleotide binding;GO:0030554//adenyl nucleotide binding;GO:0043167//ion binding;GO:0097159//organic cyclic compound binding;GO:0003824//catalytic activity;GO:0035639//purine ribonucleoside triphosphate binding;GO:0005524//ATP binding;GO:0005488//binding;GO:001677…
	MKK9	BnaA07g22640D	-1.11417	19.235	8.94	3.42163e-27	1.11866e-27	K20604//mitogen-activated protein kinase kinase 9 [EC:2.7.12.2]+ko04016//MAPK signaling pathway - plant	XP_013648942.1|5.5e-176|PREDICTED: mitogen-activated protein kinase kinase 9-like [Brassica napus]	GO:1901360//organic cyclic compound metabolic process;GO:0009700//indole phytoalexin biosynthetic process;GO:0008152//metabolic process;GO:0007154//cell communication;GO:0043412//macromolecule modification;GO:0009755//hormone-mediated signaling pathway;GO:0031328//positive regulation of cellular biosynthetic process;GO:0044238//primary metabolic process;GO:1901564//organonitrogen compound metabol…
	MKK6	BnaA03g10710D	-1.49728	1.245	0.44	0.000130598	0.000143864	K04368//mitogen-activated protein kinase kinase 1 [EC:2.7.12.2]+ko04626//Plant-pathogen interaction	XP_009132194.1|1.9e-204|PREDICTED: mitogen-activated protein kinase kinase 6 [Brassica rapa]	GO:0030554//adenyl nucleotide binding;GO:0097159//organic cyclic compound binding;GO:0032553//ribonucleotide binding;GO:0016773//phosphotransferase activity, alcohol group as acceptor;GO:0008144//drug binding;GO:0032555//purine ribonucleotide binding;GO:0005524//ATP binding;GO:0016301//kinase activity;GO:0000166//nucleotide binding;GO:0016740//transferase activity;GO:0004672//protein kinase activ…
	MAPK2	BnaCnng37800D	-1.25335	3.235	1.28	1.57388e-06	1.4131e-06	K20535//mitogen-activated protein kinase 1/2 [EC:2.7.11.24]+ko04016//MAPK signaling pathway - plant;K20535//mitogen-activated protein kinase 1/2 [EC:2.7.11.24]+ko04016//MAPK signaling pathway - plant;K20535//mitogen-activated protein kinase 1/2 [EC:2.7.11.24]+ko04016//MAPK signaling pathway - plant	CDY61416.1|9.9e-98|BnaCnng37800D [Brassica napus]	GO:0005622//intracellular;GO:0044464//cell part;GO:0005623//cell;GO:1901265//nucleoside phosphate binding;GO:0008144//drug binding;GO:0000166//nucleotide binding;GO:0097367//carbohydrate derivative binding;GO:0004707//MAP kinase activity;GO:0035639//purine ribonucleoside triphosphate binding;GO:0003824//catalytic activity;GO:0017076//purine nucleotide binding;GO:0004871//signal transducer activit…			mitogen-activated protein kinase 1 (best arabidopsis hit); CGMC_MAPKCMGC_2_SLT2y_ERK.2 - CGMC includes CDA, MAPK, GSK3, and CLKC kinases, expressed (best rice hit)
	MAPK12	BnaA05g05340D	-1.58232	19.815	6.675	3.55335e-55	6.13023e-56	K04464//mitogen-activated protein kinase 7 [EC:2.7.11.24];K20600//mitogen-activated protein kinase 4 [EC:2.7.11.24]+ko04016//MAPK signaling pathway - plant	XP_013748088.1|5.8e-209|PREDICTED: mitogen-activated protein kinase 12 [Brassica napus]	GO:0030554//adenyl nucleotide binding;GO:0043167//ion binding;GO:0097367//carbohydrate derivative binding;GO:0016772//transferase activity, transferring phosphorus-containing groups;GO:0017076//purine nucleotide binding;GO:0005524//ATP binding;GO:0016740//transferase activity;GO:0003824//catalytic activity;GO:0016301//kinase activity;GO:0008144//drug binding;GO:0036094//small molecule binding;GO:…
	MAPK17	BnaC02g47660D	-1.18013	12.615	5.62	5.5147e-51	1.02456e-51	K20538//mitogen-activated protein kinase 8 [EC:2.7.11.24]+ko04016//MAPK signaling pathway - plant;K20538//mitogen-activated protein kinase 8 [EC:2.7.11.24]+ko04016//MAPK signaling pathway - plant;K20538//mitogen-activated protein kinase 8 [EC:2.7.11.24]+ko04016//MAPK signaling pathway - plant;K20538//mitogen-activated protein kinase 8 [EC:2.7.11.24]+ko04016//MAPK signaling pathway - plant;K20538/…	XP_010513865.1|1.5e-256|PREDICTED: mitogen-activated protein kinase 17 [Camelina sativa]	GO:0010468//regulation of gene expression;GO:0065007//biological regulation;GO:0019222//regulation of metabolic process;GO:0050789//regulation of biological process;GO:0060255//regulation of macromolecule metabolic process;GO:0005737//cytoplasm;GO:0044424//intracellular part;GO:0043229//intracellular organelle;GO:0043226//organelle;GO:0005634//nucleus;GO:0005622//intracellular;GO:0043231//intrace…
	MAPK17	BnaA02g26910D	-1.1202	14.815	6.845	2.45824e-35	6.42972e-36	K20538//mitogen-activated protein kinase 8 [EC:2.7.11.24]+ko04016//MAPK signaling pathway - plant;K20538//mitogen-activated protein kinase 8 [EC:2.7.11.24]+ko04016//MAPK signaling pathway - plant	NP_178254.2|2.2e-275|MAP kinase 17 [Arabidopsis thaliana]	GO:0046777//protein autophosphorylation;GO:0010468//regulation of gene expression;GO:0006464//cellular protein modification process;GO:0016310//phosphorylation;GO:0060255//regulation of macromolecule metabolic process;GO:0050789//regulation of biological process;GO:0071704//organic substance metabolic process;GO:0036211//protein modification process;GO:0008152//metabolic process;GO:0044267//cellu…
	MAPK5	BnaA09g21830D	-1.02836	6.095	3.03	5.80311e-13	3.33601e-13	K04464//mitogen-activated protein kinase 7 [EC:2.7.11.24];K20600//mitogen-activated protein kinase 4 [EC:2.7.11.24]+ko04016//MAPK signaling pathway - plant	XP_010435048.1|2.3e-197|PREDICTED: mitogen-activated protein kinase 5 isoform X1 [Camelina sativa]	GO:0060255//regulation of macromolecule metabolic process;GO:0019222//regulation of metabolic process;GO:0050789//regulation of biological process;GO:0010468//regulation of gene expression;GO:0065007//biological regulation;GO:0043229//intracellular organelle;GO:0005634//nucleus;GO:0044424//intracellular part;GO:0043231//intracellular membrane-bounded organelle;GO:0043226//organelle;GO:0005737//cy…
		BGI_novel_G004323	-2.7536	3.715	0.54	1.4442e-19	6.15813e-20	K20538//mitogen-activated protein kinase 8 [EC:2.7.11.24]+ko04016//MAPK signaling pathway - plant		GO:0005623//cell;GO:0044464//cell part;GO:0005622//intracellular;GO:0004702//signal transducer, downstream of receptor, with serine/threonine kinase activity;GO:0004871//signal transducer activity;GO:0030554//adenyl nucleotide binding;GO:0005057//signal transducer activity, downstream of receptor;GO:0008144//drug binding;GO:1901265//nucleoside phosphate binding;GO:0032559//adenyl ribonucleotide b…
		BGI_novel_G003590	-3.4396	0.735	0.07	6.09513e-06	5.7889e-06	K20538//mitogen-activated protein kinase 8 [EC:2.7.11.24]+ko04016//MAPK signaling pathway - plant
		BGI_novel_G003589	-3.55276	0.795	0.07	5.13198e-07	4.41372e-07	K20538//mitogen-activated protein kinase 8 [EC:2.7.11.24]+ko04016//MAPK signaling pathway - plant
	MKS1	BnaC05g34410D	-1.69348	11.62	3.645	9.46507e-21	3.86535e-21	K20725//MAP kinase substrate 1+ko04016//MAPK signaling pathway - plant	XP_013744090.1|3.2e-122|PREDICTED: protein MKS1-like [Brassica napus]
	MKS1	BnaC03g40620D	-1.77096	8.57	2.54	1.6088e-16	7.78839e-17	K20725//MAP kinase substrate 1+ko04016//MAPK signaling pathway - plant	XP_013684891.1|2.4e-122|PREDICTED: protein MKS1-like [Brassica napus]
	MKS1	BnaA03g34880D	-1.95296	6.745	1.76	4.03536e-15	2.08713e-15	K20725//MAP kinase substrate 1+ko04016//MAPK signaling pathway - plant	XP_009135590.1|1.1e-122|PREDICTED: protein MKS1-like [Brassica rapa]
	MKS1	BnaA01g36880D	-1.95347	5.295	1.39	2.11243e-12	1.25244e-12	K20725//MAP kinase substrate 1+ko04016//MAPK signaling pathway - plant	AIN36961.1|3.6e-121|MAP kinase substrate 1 [Brassica napus]
	MKS1	BnaC01g43890D	-2.28343	6.41	1.355	1.30971e-17	6.04366e-18	K20725//MAP kinase substrate 1+ko04016//MAPK signaling pathway - plant	XP_013620114.1|6.1e-121|PREDICTED: protein MKS1-like [Brassica oleracea var. oleracea]
	MKS1	BnaA05g21460D	-3.95028	7.595	0.495	2.69558e-33	7.4286e-34	K20725//MAP kinase substrate 1+ko04016//MAPK signaling pathway - plant	XP_013712098.1|4.2e-122|PREDICTED: protein MKS1-like [Brassica napus]
RLCK-RLKs	BIK1	BnaC04g46470D	2.74181	0.18	1.225	1.37967e-08	1.04471e-08	K00924//kinase [EC:2.7.1.-]	XP_013677138.1|9.2e-221|PREDICTED: serine/threonine-protein kinase BIK1-like [Brassica napus]	GO:0000166//nucleotide binding;GO:1901265//nucleoside phosphate binding;GO:0003824//catalytic activity;GO:0016772//transferase activity, transferring phosphorus-containing groups;GO:0030554//adenyl nucleotide binding;GO:0016773//phosphotransferase activity, alcohol group as acceptor;GO:0008144//drug binding;GO:0036094//small molecule binding;GO:0032559//adenyl ribonucleotide binding;GO:0032553//r…
	BIK1	BnaA05g09590D	-8.03885	4.56	0	1.17728e-28	3.68524e-29	K00924//kinase [EC:2.7.1.-];K00924//kinase [EC:2.7.1.-]	CDY17229.1|7.3e-54|BnaA05g09590D [Brassica napus]
LRR-RLKs	HSL1	BnaA07g23160D	1.14541	3.49	7.74	6.69919e-45	1.40553e-45	K00924//kinase [EC:2.7.1.-];K00924//kinase [EC:2.7.1.-]	XP_009104866.1|0.0e+00|PREDICTED: receptor-like protein kinase HSL1 [Brassica rapa]	GO:0031224//intrinsic component of membrane;GO:0044425//membrane part;GO:0016020//membrane;GO:0016021//integral component of membrane;GO:0035639//purine ribonucleoside triphosphate binding;GO:1901363//heterocyclic compound binding;GO:0004672//protein kinase activity;GO:0008144//drug binding;GO:0043168//anion binding;GO:0016301//kinase activity;GO:0140096//catalytic activity, acting on a protein;G…
	HSL1	BnaC02g40450D	1.08302	4.78	10.06	7.35132e-46	1.50768e-46	K00924//kinase [EC:2.7.1.-]	XP_013699933.1|0.0e+00|PREDICTED: receptor-like protein kinase HSL1 [Brassica napus]	GO:0031224//intrinsic component of membrane;GO:0016021//integral component of membrane;GO:0016020//membrane;GO:0044425//membrane part;GO:0000166//nucleotide binding;GO:1901363//heterocyclic compound binding;GO:0032553//ribonucleotide binding;GO:0036094//small molecule binding;GO:0016740//transferase activity;GO:0003824//catalytic activity;GO:0005488//binding;GO:0097159//organic cyclic compound bi…
	HSL1	BnaA02g31820D	-1.18856	5.475	2.435	1.45721e-29	4.4398e-30	K00924//kinase [EC:2.7.1.-]	XP_013678151.1|0.0e+00|PREDICTED: receptor-like protein kinase HSL1 [Brassica napus]
	TMK4	BnaCnng38030D	-2.42131	0.58	0.11	5.46327e-09	4.01352e-09	K00924//kinase [EC:2.7.1.-]	XP_013677187.1|0.0e+00|PREDICTED: receptor-like kinase TMK4 [Brassica napus]	GO:0016020//membrane;GO:0016021//integral component of membrane;GO:0031224//intrinsic component of membrane;GO:0044425//membrane part;GO:0032553//ribonucleotide binding;GO:0016773//phosphotransferase activity, alcohol group as acceptor;GO:1901363//heterocyclic compound binding;GO:0000166//nucleotide binding;GO:0043168//anion binding;GO:0005524//ATP binding;GO:0030554//adenyl nucleotide binding;GO…
	TMK4	BnaAnng19060D	-2.63742	0.65	0.11	8.00521e-11	5.196e-11	K00924//kinase [EC:2.7.1.-]	XP_013653021.1|0.0e+00|PREDICTED: receptor-like kinase TMK4 [Brassica napus]	GO:0016020//membrane;GO:0044425//membrane part;GO:0031224//intrinsic component of membrane;GO:0016021//integral component of membrane;GO:0008144//drug binding;GO:0005488//binding;GO:0016301//kinase activity;GO:0036094//small molecule binding;GO:0032555//purine ribonucleotide binding;GO:0017076//purine nucleotide binding;GO:0004674//protein serine/threonine kinase activity;GO:0032559//adenyl ribon…
	TMK3	BnaA06g34540D	-3.76731	0.725	0.05	6.06584e-15	3.16658e-15	K00924//kinase [EC:2.7.1.-]	XP_013727823.1|0.0e+00|PREDICTED: receptor-like kinase TMK3 [Brassica napus]	GO:0016020//membrane;GO:0031224//intrinsic component of membrane;GO:0044425//membrane part;GO:0016021//integral component of membrane;GO:1901363//heterocyclic compound binding;GO:0032553//ribonucleotide binding;GO:0008144//drug binding;GO:0036094//small molecule binding;GO:0140096//catalytic activity, acting on a protein;GO:0032555//purine ribonucleotide binding;GO:0097159//organic cyclic compoun…
	HAIKU2 (IKU2)	BnaC01g33140D	-3.81158	0.79	0.06	1.97104e-18	8.76852e-19	K00924//kinase [EC:2.7.1.-]	XP_013665746.1|0.0e+00|PREDICTED: receptor-like protein kinase HAIKU2 [Brassica napus]	GO:0032502//developmental process;GO:0003006//developmental process involved in reproduction;GO:0010154//fruit development;GO:0048608//reproductive structure development;GO:0048731//system development;GO:0048316//seed development;GO:0022414//reproductive process;GO:0009888//tissue development;GO:0007275//multicellular organism development;GO:0009960//endosperm development;GO:0000003//reproduction…
	BAM2	BnaA03g40550D	-2.30254	0.765	0.16	1.86923e-11	1.1689e-11	K00924//kinase [EC:2.7.1.-]	XP_009136515.1|0.0e+00|PREDICTED: leucine-rich repeat receptor-like serine/threonine-protein kinase BAM2 [Brassica rapa]	GO:0048731//system development;GO:0048437//floral organ development;GO:0022414//reproductive process;GO:0009908//flower development;GO:0048509//regulation of meristem development;GO:0061458//reproductive system development;GO:0065007//biological regulation;GO:0050793//regulation of developmental process;GO:0050789//regulation of biological process;GO:0048608//reproductive structure development;GO…
		BnaC07g28950D	-1.68213	6.005	1.92	7.67942e-19	3.35801e-19	K00924//kinase [EC:2.7.1.-]	XP_013646014.1|3.1e-191|PREDICTED: probable leucine-rich repeat receptor-like protein kinase At5g63930 [Brassica napus]	GO:0016021//integral component of membrane;GO:0031224//intrinsic component of membrane;GO:0044425//membrane part;GO:0016020//membrane;GO:0043167//ion binding;GO:0032559//adenyl ribonucleotide binding;GO:0036094//small molecule binding;GO:0017076//purine nucleotide binding;GO:0097159//organic cyclic compound binding;GO:0030554//adenyl nucleotide binding;GO:0032555//purine ribonucleotide binding;GO…
		BnaA06g27980D	-1.55528	17.395	5.98	3.34589e-46	6.79788e-47	K00924//kinase [EC:2.7.1.-]	XP_013646014.1|3.7e-176|PREDICTED: probable leucine-rich repeat receptor-like protein kinase At5g63930 [Brassica napus]	GO:0016020//membrane;GO:0016021//integral component of membrane;GO:0044425//membrane part;GO:0031224//intrinsic component of membrane;GO:0035639//purine ribonucleoside triphosphate binding;GO:0032555//purine ribonucleotide binding;GO:0016301//kinase activity;GO:0030554//adenyl nucleotide binding;GO:0097367//carbohydrate derivative binding;GO:0016740//transferase activity;GO:0032559//adenyl ribonu…
	TDR	BnaC08g27040D	-1.42601	2.15	0.805	4.1981e-17	1.97983e-17	K00924//kinase [EC:2.7.1.-];K00924//kinase [EC:2.7.1.-]	XP_013728591.1|0.0e+00|PREDICTED: leucine-rich repeat receptor-like protein kinase TDR [Brassica napus]	GO:2000603//regulation of secondary growth;GO:0045926//negative regulation of growth;GO:0040008//regulation of growth;GO:2000604//negative regulation of secondary growth;GO:0065007//biological regulation;GO:0050789//regulation of biological process;GO:0048519//negative regulation of biological process;GO:0031224//intrinsic component of membrane;GO:0044425//membrane part;GO:0005886//plasma membran…
		BnaA03g22870D	-1.25918	1.205	0.515	4.07458e-08	3.19509e-08	K00924//kinase [EC:2.7.1.-]	XP_013734976.1|0.0e+00|PREDICTED: probably inactive leucine-rich repeat receptor-like protein kinase At2g25790 [Brassica napus]	GO:0005622//intracellular;GO:0044425//membrane part;GO:0031224//intrinsic component of membrane;GO:0043226//organelle;GO:0016021//integral component of membrane;GO:0005886//plasma membrane;GO:0005783//endoplasmic reticulum;GO:0071944//cell periphery;GO:0012505//endomembrane system;GO:0043229//intracellular organelle;GO:0043227//membrane-bounded organelle;GO:0044444//cytoplasmic part;GO:0044424//i…
		BnaA09g35600D	-1.12828	1.025	0.465	6.89936e-06	6.59077e-06	K00924//kinase [EC:2.7.1.-]	CDY27242.1|0.0e+00|BnaA09g35600D [Brassica napus]	GO:2000603//regulation of secondary growth;GO:0048519//negative regulation of biological process;GO:0040008//regulation of growth;GO:2000604//negative regulation of secondary growth;GO:0065007//biological regulation;GO:0045926//negative regulation of growth;GO:0050789//regulation of biological process;GO:0005623//cell;GO:0071944//cell periphery;GO:0044464//cell part;GO:0016020//membrane;GO:004442…
		BnaC02g42130D	-1.59039	1.72	0.645	2.03303e-07	1.68634e-07	K00924//kinase [EC:2.7.1.-];K20718//LRR receptor-like serine/threonine-protein kinase ERECTA [EC:2.7.11.1]+ko04016//MAPK signaling pathway - plant;K20718//LRR receptor-like serine/threonine-protein kinase ERECTA [EC:2.7.11.1]+ko04016//MAPK signaling pathway - plant	CDY47028.1|3.6e-80|BnaC02g42130D [Brassica napus]				DK456789 full-length kale cDNA library (seedlings) Brassica oleracea var. acephala cDNA clone KALE-003D09 5', mRNA sequence
	PBL1	BnaC08g26270D	-1.06396	8.745	4.22	2.8804e-16	1.41204e-16	K00924//kinase [EC:2.7.1.-];K00924//kinase [EC:2.7.1.-]	XP_013692891.1|2.3e-216|PREDICTED: probable receptor-like protein kinase At3g55450 isoform X2 [Brassica napus]	GO:0016301//kinase activity;GO:0016740//transferase activity;GO:0032553//ribonucleotide binding;GO:0004674//protein serine/threonine kinase activity;GO:0016773//phosphotransferase activity, alcohol group as acceptor;GO:0043167//ion binding;GO:0097367//carbohydrate derivative binding;GO:0016772//transferase activity, transferring phosphorus-containing groups;GO:0043168//anion binding;GO:0017076//p…
	PBL1	BnaA09g35030D	-1.10898	14.655	6.83	2.12299e-26	7.11051e-27	K00924//kinase [EC:2.7.1.-]	XP_013710399.1|4.0e-216|PREDICTED: probable receptor-like protein kinase At3g55450 isoform X1 [Brassica napus]	GO:0016772//transferase activity, transferring phosphorus-containing groups;GO:0030554//adenyl nucleotide binding;GO:0016773//phosphotransferase activity, alcohol group as acceptor;GO:1901265//nucleoside phosphate binding;GO:0140096//catalytic activity, acting on a protein;GO:0043168//anion binding;GO:0032555//purine ribonucleotide binding;GO:0016740//transferase activity;GO:0016301//kinase activ…
